# Supplementary material for: MYCN-induced nucleolar stress drives an early senescence-like transcriptional program in hTERT-immortalized RPE cells
Source: Sci Rep. 2021 Jul 14;11:14454. doi: 10.1038/s41598-021-93863-9 (PMC8280219; doi:10.1038/s41598-021-93863-9)
Supplement: Supplementary file 2 — Supplementary Information 2. [file 41598_2021_93863_MOESM2_ESM.xlsx]

## Sheet: Sheet1
Supplementary Data 1: Significantly up- and down-regulated genes (adj.P.Val<0.05) upon MYCN activation in the RPE1-MYCN-ER cell line
ENSEMBL gene	Gene Symbol	logFC	adj.P.Val	Comparison
ENSG00000088727	KIF9	2.93311	6.9e-20	24 h 4OHT vs CTRL
ENSG00000113356	POLR3G	2.83356	6.59e-19	24 h 4OHT vs CTRL
ENSG00000117395	EBNA1BP2	2.064	6.59e-19	24 h 4OHT vs CTRL
ENSG00000109519	GRPEL1	1.7012	1.19e-18	24 h 4OHT vs CTRL
ENSG00000138442	WDR12	1.57615	1.19e-18	24 h 4OHT vs CTRL
ENSG00000160208	RRP1B	1.96493	1.32e-18	24 h 4OHT vs CTRL
ENSG00000164687	FABP5	2.02672	1.39e-18	24 h 4OHT vs CTRL
ENSG00000112159	MDN1	1.86688	2.17e-18	24 h 4OHT vs CTRL
ENSG00000104131	EIF3J	1.50273	2.96e-18	24 h 4OHT vs CTRL
ENSG00000180354	MTURN	2.24639	2.96e-18	24 h 4OHT vs CTRL
ENSG00000135069	PSAT1	1.87834	3.46e-18	24 h 4OHT vs CTRL
ENSG00000185567	AHNAK2	-2.89618	3.46e-18	24 h 4OHT vs CTRL
ENSG00000166197	NOLC1	2.12333	3.56e-18	24 h 4OHT vs CTRL
ENSG00000027847	B4GALT7	1.61761	3.92e-18	24 h 4OHT vs CTRL
ENSG00000273604	EPOP	2.83296	4.05e-18	24 h 4OHT vs CTRL
ENSG00000151465	CDC123	1.20522	4.19e-18	24 h 4OHT vs CTRL
ENSG00000114770	ABCC5	1.7228	4.24e-18	24 h 4OHT vs CTRL
ENSG00000131368	MRPS25	1.5875	6.88e-18	24 h 4OHT vs CTRL
ENSG00000109133	TMEM33	1.9837	7.01e-18	24 h 4OHT vs CTRL
ENSG00000048162	NOP16	2.38113	7.84e-18	24 h 4OHT vs CTRL
ENSG00000180758	GPR157	2.93372	8.37e-18	24 h 4OHT vs CTRL
ENSG00000134369	NAV1	-1.84421	8.96e-18	24 h 4OHT vs CTRL
ENSG00000106344	RBM28	1.71075	1.11e-17	24 h 4OHT vs CTRL
ENSG00000181610	MRPS23	1.67995	1.11e-17	24 h 4OHT vs CTRL
ENSG00000113552	GNPDA1	2.28015	1.17e-17	24 h 4OHT vs CTRL
ENSG00000164070	HSPA4L	1.84903	1.19e-17	24 h 4OHT vs CTRL
ENSG00000170854	RIOX2	1.69566	1.42e-17	24 h 4OHT vs CTRL
ENSG00000139211	AMIGO2	-1.90143	1.44e-17	24 h 4OHT vs CTRL
ENSG00000136261	BZW2	1.42759	1.55e-17	24 h 4OHT vs CTRL
ENSG00000086712	TXLNG	1.57231	1.57e-17	24 h 4OHT vs CTRL
ENSG00000163683	SMIM14	-2.50837	1.57e-17	24 h 4OHT vs CTRL
ENSG00000134668	SPOCD1	-2.05383	2.38e-17	24 h 4OHT vs CTRL
ENSG00000155380	SLC16A1	1.57583	2.41e-17	24 h 4OHT vs CTRL
ENSG00000148175	STOM	2.98169	2.8e-17	24 h 4OHT vs CTRL
ENSG00000119929	CUTC	1.84103	3.45e-17	24 h 4OHT vs CTRL
ENSG00000157613	CREB3L1	-2.92765	3.71e-17	24 h 4OHT vs CTRL
ENSG00000148843	PDCD11	1.80822	3.82e-17	24 h 4OHT vs CTRL
ENSG00000137692	DCUN1D5	2.12818	3.9e-17	24 h 4OHT vs CTRL
ENSG00000105926	MPP6	1.69802	4.17e-17	24 h 4OHT vs CTRL
ENSG00000135698	MPHOSPH6	1.93166	4.17e-17	24 h 4OHT vs CTRL
ENSG00000179051	RCC2	1.29	4.17e-17	24 h 4OHT vs CTRL
ENSG00000054598	FOXC1	1.93217	4.51e-17	24 h 4OHT vs CTRL
ENSG00000104765	BNIP3L	-2.94734	4.68e-17	24 h 4OHT vs CTRL
ENSG00000167721	TSR1	1.8044	4.73e-17	24 h 4OHT vs CTRL
ENSG00000071994	PDCD2	1.67825	5.06e-17	24 h 4OHT vs CTRL
ENSG00000135318	NT5E	-2.71713	5.06e-17	24 h 4OHT vs CTRL
ENSG00000159167	STC1	-3.57302	5.06e-17	24 h 4OHT vs CTRL
ENSG00000183527	PSMG1	2.28475	5.83e-17	24 h 4OHT vs CTRL
ENSG00000180822	PSMG4	1.7425	6.88e-17	24 h 4OHT vs CTRL
ENSG00000152413	HOMER1	2.09016	7.58e-17	24 h 4OHT vs CTRL
ENSG00000171490	RSL1D1	1.89714	7.69e-17	24 h 4OHT vs CTRL
ENSG00000183765	CHEK2	1.97871	8.29e-17	24 h 4OHT vs CTRL
ENSG00000035141	FAM136A	1.5938	1e-16	24 h 4OHT vs CTRL
ENSG00000115541	HSPE1	1.54047	1e-16	24 h 4OHT vs CTRL
ENSG00000239789	MRPS17	1.74736	1e-16	24 h 4OHT vs CTRL
ENSG00000115758	ODC1	2.24045	1.02e-16	24 h 4OHT vs CTRL
ENSG00000140905	GCSH	1.68951	1.19e-16	24 h 4OHT vs CTRL
ENSG00000133216	EPHB2	-1.72112	1.25e-16	24 h 4OHT vs CTRL
ENSG00000270170	NCBP2AS2	1.82783	1.26e-16	24 h 4OHT vs CTRL
ENSG00000198756	COLGALT2	2.3362	1.37e-16	24 h 4OHT vs CTRL
ENSG00000156017	CARNMT1	1.88277	1.48e-16	24 h 4OHT vs CTRL
ENSG00000143674	MAP3K21	2.74881	1.5e-16	24 h 4OHT vs CTRL
ENSG00000170855	TRIAP1	1.99983	2.41e-16	24 h 4OHT vs CTRL
ENSG00000197712	FAM114A1	-2.06693	2.46e-16	24 h 4OHT vs CTRL
ENSG00000114251	WNT5A	-2.12907	2.46e-16	24 h 4OHT vs CTRL
ENSG00000125877	ITPA	1.28719	2.57e-16	24 h 4OHT vs CTRL
ENSG00000132467	UTP3	1.21673	2.68e-16	24 h 4OHT vs CTRL
ENSG00000023572	GLRX2	1.76427	2.72e-16	24 h 4OHT vs CTRL
ENSG00000100418	DESI1	1.58486	3.06e-16	24 h 4OHT vs CTRL
ENSG00000115053	NCL	1.09895	3.41e-16	24 h 4OHT vs CTRL
ENSG00000120438	TCP1	1.10084	3.46e-16	24 h 4OHT vs CTRL
ENSG00000153574	RPIA	1.89067	3.46e-16	24 h 4OHT vs CTRL
ENSG00000113389	NPR3	3.8004	3.47e-16	24 h 4OHT vs CTRL
ENSG00000175792	RUVBL1	1.53754	3.69e-16	24 h 4OHT vs CTRL
ENSG00000108578	BLMH	2.14844	4.08e-16	24 h 4OHT vs CTRL
ENSG00000177971	IMP3	1.57305	4.08e-16	24 h 4OHT vs CTRL
ENSG00000114686	MRPL3	1.21635	4.48e-16	24 h 4OHT vs CTRL
ENSG00000197312	DDI2	1.36107	4.48e-16	24 h 4OHT vs CTRL
ENSG00000104980	TIMM44	1.72304	4.79e-16	24 h 4OHT vs CTRL
ENSG00000156521	TYSND1	2.26413	4.79e-16	24 h 4OHT vs CTRL
ENSG00000162909	CAPN2	-0.907319	4.79e-16	24 h 4OHT vs CTRL
ENSG00000197324	LRP10	-1.52047	5.18e-16	24 h 4OHT vs CTRL
ENSG00000161179	YDJC	1.85975	6.19e-16	24 h 4OHT vs CTRL
ENSG00000108561	C1QBP	1.49617	6.28e-16	24 h 4OHT vs CTRL
ENSG00000109534	GAR1	1.41235	6.68e-16	24 h 4OHT vs CTRL
ENSG00000170515	PA2G4	1.13705	6.68e-16	24 h 4OHT vs CTRL
ENSG00000156804	FBXO32	-2.73375	7.27e-16	24 h 4OHT vs CTRL
ENSG00000184992	BRI3BP	1.48132	7.48e-16	24 h 4OHT vs CTRL
ENSG00000143543	JTB	1.05549	7.49e-16	24 h 4OHT vs CTRL
ENSG00000152642	GPD1L	2.39461	7.77e-16	24 h 4OHT vs CTRL
ENSG00000269609	RPARP-AS1	1.97882	7.77e-16	24 h 4OHT vs CTRL
ENSG00000165732	DDX21	1.32359	7.81e-16	24 h 4OHT vs CTRL
ENSG00000143977	SNRPG	1.03004	7.98e-16	24 h 4OHT vs CTRL
ENSG00000053372	MRTO4	1.58265	8.11e-16	24 h 4OHT vs CTRL
ENSG00000083807	SLC27A5	2.5019	9.4e-16	24 h 4OHT vs CTRL
ENSG00000113739	STC2	-1.65461	9.4e-16	24 h 4OHT vs CTRL
ENSG00000100294	MCAT	1.7764	1.07e-15	24 h 4OHT vs CTRL
ENSG00000197415	VEPH1	-1.70548	1.15e-15	24 h 4OHT vs CTRL
ENSG00000178695	KCTD12	2.06913	1.19e-15	24 h 4OHT vs CTRL
ENSG00000140575	IQGAP1	-1.11837	1.22e-15	24 h 4OHT vs CTRL
ENSG00000114491	UMPS	1.39187	1.22e-15	24 h 4OHT vs CTRL
ENSG00000125459	MSTO1	1.71446	1.28e-15	24 h 4OHT vs CTRL
ENSG00000102753	KPNA3	1.09032	1.29e-15	24 h 4OHT vs CTRL
ENSG00000271303	SRXN1	1.61216	1.72e-15	24 h 4OHT vs CTRL
ENSG00000144381	HSPD1	1.3609	1.79e-15	24 h 4OHT vs CTRL
ENSG00000163171	CDC42EP3	-1.61216	1.85e-15	24 h 4OHT vs CTRL
ENSG00000165724	ZMYND19	1.65837	1.93e-15	24 h 4OHT vs CTRL
ENSG00000204856	FAM216A	1.54197	2.01e-15	24 h 4OHT vs CTRL
ENSG00000037474	NSUN2	1.33614	2.02e-15	24 h 4OHT vs CTRL
ENSG00000140350	ANP32A	1.10388	2.06e-15	24 h 4OHT vs CTRL
ENSG00000183520	UTP11	1.18691	2.11e-15	24 h 4OHT vs CTRL
ENSG00000107949	BCCIP	2.34113	2.13e-15	24 h 4OHT vs CTRL
ENSG00000107937	GTPBP4	1.16017	2.18e-15	24 h 4OHT vs CTRL
ENSG00000119705	SLIRP	1.11433	2.18e-15	24 h 4OHT vs CTRL
ENSG00000125630	POLR1B	1.60873	2.18e-15	24 h 4OHT vs CTRL
ENSG00000137876	RSL24D1	1.25017	2.18e-15	24 h 4OHT vs CTRL
ENSG00000136478	TEX2	1.31927	2.21e-15	24 h 4OHT vs CTRL
ENSG00000156471	PTDSS1	1.69874	2.49e-15	24 h 4OHT vs CTRL
ENSG00000105835	NAMPT	1.00551	2.59e-15	24 h 4OHT vs CTRL
ENSG00000100138	SNU13	1.30822	2.91e-15	24 h 4OHT vs CTRL
ENSG00000070081	NUCB2	-1.56908	2.94e-15	24 h 4OHT vs CTRL
ENSG00000106348	IMPDH1	1.53087	3.05e-15	24 h 4OHT vs CTRL
ENSG00000164323	CFAP97	1.3385	3.05e-15	24 h 4OHT vs CTRL
ENSG00000143799	PARP1	1.33542	3.05e-15	24 h 4OHT vs CTRL
ENSG00000141447	OSBPL1A	1.07106	3.37e-15	24 h 4OHT vs CTRL
ENSG00000103152	MPG	-1.34695	3.52e-15	24 h 4OHT vs CTRL
ENSG00000014216	CAPN1	-1.18523	3.6e-15	24 h 4OHT vs CTRL
ENSG00000132361	CLUH	2.27809	3.6e-15	24 h 4OHT vs CTRL
ENSG00000166750	SLFN5	-1.79706	3.61e-15	24 h 4OHT vs CTRL
ENSG00000103319	EEF2K	1.47077	3.63e-15	24 h 4OHT vs CTRL
ENSG00000161638	ITGA5	-1.64742	3.69e-15	24 h 4OHT vs CTRL
ENSG00000224877	NDUFAF8	1.05729	3.71e-15	24 h 4OHT vs CTRL
ENSG00000136718	IMP4	1.48627	3.88e-15	24 h 4OHT vs CTRL
ENSG00000259479	SORD2P	2.30771	3.88e-15	24 h 4OHT vs CTRL
ENSG00000177542	SLC25A22	2.45309	4.19e-15	24 h 4OHT vs CTRL
ENSG00000141543	EIF4A3	1.26323	4.45e-15	24 h 4OHT vs CTRL
ENSG00000110958	PTGES3	0.899054	4.47e-15	24 h 4OHT vs CTRL
ENSG00000109445	ZNF330	1.34881	4.49e-15	24 h 4OHT vs CTRL
ENSG00000157227	MMP14	-1.85593	4.93e-15	24 h 4OHT vs CTRL
ENSG00000090487	SPG21	1.71078	5.05e-15	24 h 4OHT vs CTRL
ENSG00000149547	EI24	1.13879	5.05e-15	24 h 4OHT vs CTRL
ENSG00000176946	THAP4	1.37589	5.15e-15	24 h 4OHT vs CTRL
ENSG00000130312	MRPL34	1.61399	5.22e-15	24 h 4OHT vs CTRL
ENSG00000180198	RCC1	1.59345	5.22e-15	24 h 4OHT vs CTRL
ENSG00000214706	IFRD2	1.51416	5.32e-15	24 h 4OHT vs CTRL
ENSG00000108179	PPIF	1.74225	5.83e-15	24 h 4OHT vs CTRL
ENSG00000132382	MYBBP1A	1.503	5.83e-15	24 h 4OHT vs CTRL
ENSG00000072041	SLC6A15	1.93435	6.23e-15	24 h 4OHT vs CTRL
ENSG00000168924	LETM1	1.35124	6.37e-15	24 h 4OHT vs CTRL
ENSG00000167088	SNRPD1	1.16661	6.48e-15	24 h 4OHT vs CTRL
ENSG00000112245	PTP4A1	1.38401	6.56e-15	24 h 4OHT vs CTRL
ENSG00000112379	ARFGEF3	1.65306	6.72e-15	24 h 4OHT vs CTRL
ENSG00000001084	GCLC	1.65985	6.8e-15	24 h 4OHT vs CTRL
ENSG00000182963	GJC1	-1.31905	6.85e-15	24 h 4OHT vs CTRL
ENSG00000182667	NTM	-3.89302	7.07e-15	24 h 4OHT vs CTRL
ENSG00000213585	VDAC1	0.923239	7.14e-15	24 h 4OHT vs CTRL
ENSG00000137962	ARHGAP29	-2.33725	7.17e-15	24 h 4OHT vs CTRL
ENSG00000127774	EMC6	0.938772	7.38e-15	24 h 4OHT vs CTRL
ENSG00000155189	AGPAT5	1.17937	7.38e-15	24 h 4OHT vs CTRL
ENSG00000112787	FBRSL1	1.73879	7.49e-15	24 h 4OHT vs CTRL
ENSG00000002834	LASP1	-1.02918	7.6e-15	24 h 4OHT vs CTRL
ENSG00000141424	SLC39A6	1.25874	8.2e-15	24 h 4OHT vs CTRL
ENSG00000119801	YPEL5	-1.96201	8.26e-15	24 h 4OHT vs CTRL
ENSG00000189319	FAM53B	1.56826	8.26e-15	24 h 4OHT vs CTRL
ENSG00000100644	HIF1A	-1.21483	8.85e-15	24 h 4OHT vs CTRL
ENSG00000004487	KDM1A	1.13551	9.19e-15	24 h 4OHT vs CTRL
ENSG00000170791	CHCHD7	1.15006	9.19e-15	24 h 4OHT vs CTRL
ENSG00000027001	MIPEP	1.80027	9.6e-15	24 h 4OHT vs CTRL
ENSG00000005100	DHX33	1.59807	1.01e-14	24 h 4OHT vs CTRL
ENSG00000069998	HDHD5	1.435	1.02e-14	24 h 4OHT vs CTRL
ENSG00000136859	ANGPTL2	1.82028	1.11e-14	24 h 4OHT vs CTRL
ENSG00000181924	COA4	1.31315	1.11e-14	24 h 4OHT vs CTRL
ENSG00000089737	DDX24	1.09254	1.15e-14	24 h 4OHT vs CTRL
ENSG00000188690	UROS	1.549	1.18e-14	24 h 4OHT vs CTRL
ENSG00000239900	ADSL	0.984859	1.18e-14	24 h 4OHT vs CTRL
ENSG00000049656	CLPTM1L	1.02345	1.19e-14	24 h 4OHT vs CTRL
ENSG00000185090	MANEAL	1.84734	1.21e-14	24 h 4OHT vs CTRL
ENSG00000100104	SRRD	1.65511	1.23e-14	24 h 4OHT vs CTRL
ENSG00000171612	SLC25A33	2.13733	1.28e-14	24 h 4OHT vs CTRL
ENSG00000103707	MTFMT	1.53584	1.28e-14	24 h 4OHT vs CTRL
ENSG00000136045	PWP1	0.901848	1.38e-14	24 h 4OHT vs CTRL
ENSG00000089220	PEBP1	1.041	1.43e-14	24 h 4OHT vs CTRL
ENSG00000164182	NDUFAF2	1.23033	1.65e-14	24 h 4OHT vs CTRL
ENSG00000132603	NIP7	1.7311	1.71e-14	24 h 4OHT vs CTRL
ENSG00000065911	MTHFD2	1.38598	1.73e-14	24 h 4OHT vs CTRL
ENSG00000119812	FAM98A	1.11624	1.73e-14	24 h 4OHT vs CTRL
ENSG00000111879	FAM184A	2.25455	1.74e-14	24 h 4OHT vs CTRL
ENSG00000099250	NRP1	-1.42307	1.79e-14	24 h 4OHT vs CTRL
ENSG00000175606	TMEM70	1.56079	1.79e-14	24 h 4OHT vs CTRL
ENSG00000141385	AFG3L2	1.22671	1.97e-14	24 h 4OHT vs CTRL
ENSG00000180817	PPA1	1.03831	1.97e-14	24 h 4OHT vs CTRL
ENSG00000004478	FKBP4	1.69831	1.99e-14	24 h 4OHT vs CTRL
ENSG00000105821	DNAJC2	1.20207	1.99e-14	24 h 4OHT vs CTRL
ENSG00000167601	AXL	-1.34931	2.05e-14	24 h 4OHT vs CTRL
ENSG00000065427	KARS	1.63314	2.08e-14	24 h 4OHT vs CTRL
ENSG00000088205	DDX18	0.934474	2.13e-14	24 h 4OHT vs CTRL
ENSG00000198894	CIPC	2.09883	2.13e-14	24 h 4OHT vs CTRL
ENSG00000139116	KIF21A	1.1528	2.14e-14	24 h 4OHT vs CTRL
ENSG00000087077	TRIP6	1.13683	2.17e-14	24 h 4OHT vs CTRL
ENSG00000139343	SNRPF	1.05434	2.29e-14	24 h 4OHT vs CTRL
ENSG00000075711	DLG1	-1.49739	2.36e-14	24 h 4OHT vs CTRL
ENSG00000143179	UCK2	1.35217	2.36e-14	24 h 4OHT vs CTRL
ENSG00000125445	MRPS7	0.977819	2.38e-14	24 h 4OHT vs CTRL
ENSG00000138074	SLC5A6	2.02561	2.38e-14	24 h 4OHT vs CTRL
ENSG00000105364	MRPL4	1.70118	2.45e-14	24 h 4OHT vs CTRL
ENSG00000198252	STYX	1.56199	2.48e-14	24 h 4OHT vs CTRL
ENSG00000164024	METAP1	1.10176	2.49e-14	24 h 4OHT vs CTRL
ENSG00000135070	ISCA1	1.44589	2.49e-14	24 h 4OHT vs CTRL
ENSG00000135424	ITGA7	-2.29051	2.56e-14	24 h 4OHT vs CTRL
ENSG00000113013	HSPA9	1.18197	2.63e-14	24 h 4OHT vs CTRL
ENSG00000108854	SMURF2	-1.72221	2.7e-14	24 h 4OHT vs CTRL
ENSG00000142864	SERBP1	1.03116	2.7e-14	24 h 4OHT vs CTRL
ENSG00000188042	ARL4C	-1.22892	2.7e-14	24 h 4OHT vs CTRL
ENSG00000083720	OXCT1	1.48176	2.86e-14	24 h 4OHT vs CTRL
ENSG00000121892	PDS5A	1.01541	2.86e-14	24 h 4OHT vs CTRL
ENSG00000175701	MTLN	1.60416	2.86e-14	24 h 4OHT vs CTRL
ENSG00000049759	NEDD4L	-1.0551	3.06e-14	24 h 4OHT vs CTRL
ENSG00000169213	RAB3B	-1.6571	3.07e-14	24 h 4OHT vs CTRL
ENSG00000033050	ABCF2	1.34246	3.08e-14	24 h 4OHT vs CTRL
ENSG00000100522	GNPNAT1	1.44004	3.08e-14	24 h 4OHT vs CTRL
ENSG00000114353	GNAI2	-1.03736	3.08e-14	24 h 4OHT vs CTRL
ENSG00000175482	POLD4	-2.04585	3.08e-14	24 h 4OHT vs CTRL
ENSG00000206538	VGLL3	-2.60669	3.25e-14	24 h 4OHT vs CTRL
ENSG00000126749	EMG1	1.2213	3.28e-14	24 h 4OHT vs CTRL
ENSG00000205476	CCDC85C	1.64402	3.32e-14	24 h 4OHT vs CTRL
ENSG00000102038	SMARCA1	-1.1933	3.39e-14	24 h 4OHT vs CTRL
ENSG00000215021	PHB2	1.01821	3.46e-14	24 h 4OHT vs CTRL
ENSG00000183287	CCBE1	-2.29421	3.48e-14	24 h 4OHT vs CTRL
ENSG00000105186	ANKRD27	1.90744	3.6e-14	24 h 4OHT vs CTRL
ENSG00000141384	TAF4B	2.43571	3.6e-14	24 h 4OHT vs CTRL
ENSG00000159079	CFAP298	1.24707	3.63e-14	24 h 4OHT vs CTRL
ENSG00000115241	PPM1G	1.14934	3.92e-14	24 h 4OHT vs CTRL
ENSG00000100364	KIAA0930	1.10096	4.12e-14	24 h 4OHT vs CTRL
ENSG00000179295	PTPN11	0.8143	4.13e-14	24 h 4OHT vs CTRL
ENSG00000198015	MRPL42	1.03014	4.13e-14	24 h 4OHT vs CTRL
ENSG00000103495	MAZ	1.1389	4.18e-14	24 h 4OHT vs CTRL
ENSG00000125901	MRPS26	1.53262	4.18e-14	24 h 4OHT vs CTRL
ENSG00000150977	RILPL2	1.53095	4.2e-14	24 h 4OHT vs CTRL
ENSG00000121057	AKAP1	1.23667	4.3e-14	24 h 4OHT vs CTRL
ENSG00000130821	SLC6A8	1.53731	4.32e-14	24 h 4OHT vs CTRL
ENSG00000105355	PLIN3	-1.11605	4.32e-14	24 h 4OHT vs CTRL
ENSG00000163882	POLR2H	1.19067	4.34e-14	24 h 4OHT vs CTRL
ENSG00000110107	PRPF19	1.31945	4.38e-14	24 h 4OHT vs CTRL
ENSG00000106305	AIMP2	1.39221	4.46e-14	24 h 4OHT vs CTRL
ENSG00000120254	MTHFD1L	1.43129	4.6e-14	24 h 4OHT vs CTRL
ENSG00000023734	STRAP	0.929415	4.65e-14	24 h 4OHT vs CTRL
ENSG00000175573	C11orf68	-1.33986	4.65e-14	24 h 4OHT vs CTRL
ENSG00000004455	AK2	0.870251	4.71e-14	24 h 4OHT vs CTRL
ENSG00000089154	GCN1	1.30852	4.72e-14	24 h 4OHT vs CTRL
ENSG00000101361	NOP56	1.4254	4.75e-14	24 h 4OHT vs CTRL
ENSG00000128050	PAICS	1.06273	4.75e-14	24 h 4OHT vs CTRL
ENSG00000170175	CHRNB1	-2.75998	4.83e-14	24 h 4OHT vs CTRL
ENSG00000151247	EIF4E	1.22703	4.99e-14	24 h 4OHT vs CTRL
ENSG00000171530	TBCA	0.720628	5.3e-14	24 h 4OHT vs CTRL
ENSG00000085760	MTIF2	1.5425	5.36e-14	24 h 4OHT vs CTRL
ENSG00000146409	SLC18B1	1.34345	5.55e-14	24 h 4OHT vs CTRL
ENSG00000196507	TCEAL3	-1.2732	5.64e-14	24 h 4OHT vs CTRL
ENSG00000131876	SNRPA1	1.38255	5.65e-14	24 h 4OHT vs CTRL
ENSG00000167460	TPM4	-1.12432	5.65e-14	24 h 4OHT vs CTRL
ENSG00000151806	GUF1	1.35862	5.91e-14	24 h 4OHT vs CTRL
ENSG00000175768	TOMM5	1.22753	5.93e-14	24 h 4OHT vs CTRL
ENSG00000130382	MLLT1	1.16615	6.23e-14	24 h 4OHT vs CTRL
ENSG00000138175	ARL3	-0.978638	6.25e-14	24 h 4OHT vs CTRL
ENSG00000162623	TYW3	1.07672	6.25e-14	24 h 4OHT vs CTRL
ENSG00000074201	CLNS1A	0.951444	6.43e-14	24 h 4OHT vs CTRL
ENSG00000075426	FOSL2	-1.41033	6.5e-14	24 h 4OHT vs CTRL
ENSG00000165271	NOL6	1.46534	6.54e-14	24 h 4OHT vs CTRL
ENSG00000165689	ENTR1	1.9213	6.55e-14	24 h 4OHT vs CTRL
ENSG00000179241	LDLRAD3	1.1956	6.55e-14	24 h 4OHT vs CTRL
ENSG00000145431	PDGFC	-1.3275	6.68e-14	24 h 4OHT vs CTRL
ENSG00000120963	ZNF706	1.09728	6.97e-14	24 h 4OHT vs CTRL
ENSG00000182240	BACE2	1.06157	6.99e-14	24 h 4OHT vs CTRL
ENSG00000157470	FAM81A	3.14276	7.02e-14	24 h 4OHT vs CTRL
ENSG00000161813	LARP4	0.889121	7.68e-14	24 h 4OHT vs CTRL
ENSG00000147996	CBWD5	1.38878	7.84e-14	24 h 4OHT vs CTRL
ENSG00000107833	NPM3	1.66978	7.92e-14	24 h 4OHT vs CTRL
ENSG00000124145	SDC4	-1.50768	8.53e-14	24 h 4OHT vs CTRL
ENSG00000136111	TBC1D4	1.0361	8.53e-14	24 h 4OHT vs CTRL
ENSG00000168827	GFM1	1.45469	8.71e-14	24 h 4OHT vs CTRL
ENSG00000061794	MRPS35	1.05851	9.09e-14	24 h 4OHT vs CTRL
ENSG00000111666	CHPT1	1.18068	9.09e-14	24 h 4OHT vs CTRL
ENSG00000004779	NDUFAB1	0.878224	9.12e-14	24 h 4OHT vs CTRL
ENSG00000115970	THADA	0.988949	9.32e-14	24 h 4OHT vs CTRL
ENSG00000181817	LSM10	1.5194	9.61e-14	24 h 4OHT vs CTRL
ENSG00000125870	SNRPB2	0.839005	1.03e-13	24 h 4OHT vs CTRL
ENSG00000136522	MRPL47	1.17021	1.04e-13	24 h 4OHT vs CTRL
ENSG00000068654	POLR1A	1.29381	1.05e-13	24 h 4OHT vs CTRL
ENSG00000198836	OPA1	0.805079	1.05e-13	24 h 4OHT vs CTRL
ENSG00000134697	GNL2	1.51511	1.05e-13	24 h 4OHT vs CTRL
ENSG00000196924	FLNA	-1.33368	1.1e-13	24 h 4OHT vs CTRL
ENSG00000169714	CNBP	1.25568	1.11e-13	24 h 4OHT vs CTRL
ENSG00000130204	TOMM40	1.45652	1.18e-13	24 h 4OHT vs CTRL
ENSG00000080608	PUM3	1.09243	1.18e-13	24 h 4OHT vs CTRL
ENSG00000150961	SEC24D	-1.40923	1.22e-13	24 h 4OHT vs CTRL
ENSG00000158050	DUSP2	4.49705	1.22e-13	24 h 4OHT vs CTRL
ENSG00000214548	MEG3	-2.47605	1.22e-13	24 h 4OHT vs CTRL
ENSG00000239672	NME1	1.01996	1.22e-13	24 h 4OHT vs CTRL
ENSG00000169288	MRPL1	1.31163	1.29e-13	24 h 4OHT vs CTRL
ENSG00000128011	LRFN1	3.85249	1.33e-13	24 h 4OHT vs CTRL
ENSG00000132341	RAN	0.851417	1.43e-13	24 h 4OHT vs CTRL
ENSG00000152223	EPG5	-1.41262	1.44e-13	24 h 4OHT vs CTRL
ENSG00000178952	TUFM	1.19164	1.46e-13	24 h 4OHT vs CTRL
ENSG00000126790	L3HYPDH	1.47435	1.48e-13	24 h 4OHT vs CTRL
ENSG00000163251	FZD5	1.92298	1.49e-13	24 h 4OHT vs CTRL
ENSG00000125484	GTF3C4	1.115	1.51e-13	24 h 4OHT vs CTRL
ENSG00000145414	NAF1	1.25997	1.53e-13	24 h 4OHT vs CTRL
ENSG00000179598	PLD6	2.42008	1.55e-13	24 h 4OHT vs CTRL
ENSG00000133313	CNDP2	1.17472	1.56e-13	24 h 4OHT vs CTRL
ENSG00000100106	TRIOBP	-1.4167	1.56e-13	24 h 4OHT vs CTRL
ENSG00000124571	XPO5	1.21823	1.57e-13	24 h 4OHT vs CTRL
ENSG00000102316	MAGED2	-1.95844	1.6e-13	24 h 4OHT vs CTRL
ENSG00000107371	EXOSC3	1.35045	1.69e-13	24 h 4OHT vs CTRL
ENSG00000075131	TIPIN	2.22371	1.71e-13	24 h 4OHT vs CTRL
ENSG00000106263	EIF3B	1.07718	1.71e-13	24 h 4OHT vs CTRL
ENSG00000196449	YRDC	2.01992	1.73e-13	24 h 4OHT vs CTRL
ENSG00000144029	MRPS5	0.863307	1.78e-13	24 h 4OHT vs CTRL
ENSG00000153187	HNRNPU	0.589289	1.78e-13	24 h 4OHT vs CTRL
ENSG00000175745	NR2F1	-1.66482	1.83e-13	24 h 4OHT vs CTRL
ENSG00000153561	RMND5A	1.12256	2.08e-13	24 h 4OHT vs CTRL
ENSG00000134531	EMP1	-2.16721	2.09e-13	24 h 4OHT vs CTRL
ENSG00000179958	DCTPP1	1.26958	2.12e-13	24 h 4OHT vs CTRL
ENSG00000111906	HDDC2	1.0498	2.16e-13	24 h 4OHT vs CTRL
ENSG00000101557	USP14	0.773972	2.17e-13	24 h 4OHT vs CTRL
ENSG00000096060	FKBP5	1.31638	2.2e-13	24 h 4OHT vs CTRL
ENSG00000112996	MRPS30	1.41815	2.21e-13	24 h 4OHT vs CTRL
ENSG00000104635	SLC39A14	1.41568	2.22e-13	24 h 4OHT vs CTRL
ENSG00000198959	TGM2	-3.59799	2.22e-13	24 h 4OHT vs CTRL
ENSG00000122140	MRPS2	1.36165	2.24e-13	24 h 4OHT vs CTRL
ENSG00000168003	SLC3A2	1.43384	2.31e-13	24 h 4OHT vs CTRL
ENSG00000179195	ZNF664	1.15749	2.33e-13	24 h 4OHT vs CTRL
ENSG00000171497	PPID	1.35285	2.38e-13	24 h 4OHT vs CTRL
ENSG00000198961	PJA2	-1.22798	2.39e-13	24 h 4OHT vs CTRL
ENSG00000065534	MYLK	-1.5444	2.41e-13	24 h 4OHT vs CTRL
ENSG00000106028	SSBP1	1.0084	2.42e-13	24 h 4OHT vs CTRL
ENSG00000188706	ZDHHC9	1.3196	2.42e-13	24 h 4OHT vs CTRL
ENSG00000147684	NDUFB9	0.843319	2.51e-13	24 h 4OHT vs CTRL
ENSG00000171453	POLR1C	1.82982	2.59e-13	24 h 4OHT vs CTRL
ENSG00000178105	DDX10	1.3675	2.63e-13	24 h 4OHT vs CTRL
ENSG00000058272	PPP1R12A	-0.829188	2.76e-13	24 h 4OHT vs CTRL
ENSG00000167797	CDK2AP2	-1.48157	2.84e-13	24 h 4OHT vs CTRL
ENSG00000196305	IARS	1.19667	2.88e-13	24 h 4OHT vs CTRL
ENSG00000162458	FBLIM1	-2.3088	2.99e-13	24 h 4OHT vs CTRL
ENSG00000120705	ETF1	1.00231	3.01e-13	24 h 4OHT vs CTRL
ENSG00000143494	VASH2	4.13707	3.13e-13	24 h 4OHT vs CTRL
ENSG00000137076	TLN1	-1.13641	3.18e-13	24 h 4OHT vs CTRL
ENSG00000135912	TTLL4	1.5561	3.33e-13	24 h 4OHT vs CTRL
ENSG00000110931	CAMKK2	1.22103	3.34e-13	24 h 4OHT vs CTRL
ENSG00000104881	PPP1R13L	-2.24222	3.34e-13	24 h 4OHT vs CTRL
ENSG00000113083	LOX	-1.89372	3.35e-13	24 h 4OHT vs CTRL
ENSG00000163710	PCOLCE2	1.17702	3.35e-13	24 h 4OHT vs CTRL
ENSG00000001461	NIPAL3	-1.23456	3.38e-13	24 h 4OHT vs CTRL
ENSG00000136231	IGF2BP3	-1.24229	3.42e-13	24 h 4OHT vs CTRL
ENSG00000165060	FXN	1.65	3.44e-13	24 h 4OHT vs CTRL
ENSG00000179222	MAGED1	-1.3519	3.44e-13	24 h 4OHT vs CTRL
ENSG00000125656	CLPP	1.0362	3.49e-13	24 h 4OHT vs CTRL
ENSG00000179820	MYADM	-1.64668	3.54e-13	24 h 4OHT vs CTRL
ENSG00000118600	RXYLT1	1.36242	3.55e-13	24 h 4OHT vs CTRL
ENSG00000174721	FGFBP3	2.00889	3.6e-13	24 h 4OHT vs CTRL
ENSG00000137193	PIM1	-2.00851	3.68e-13	24 h 4OHT vs CTRL
ENSG00000100243	CYB5R3	-0.895552	3.71e-13	24 h 4OHT vs CTRL
ENSG00000089195	TRMT6	1.48864	3.87e-13	24 h 4OHT vs CTRL
ENSG00000178031	ADAMTSL1	-2.90727	3.87e-13	24 h 4OHT vs CTRL
ENSG00000169564	PCBP1	0.852648	4e-13	24 h 4OHT vs CTRL
ENSG00000166226	CCT2	0.92929	4.02e-13	24 h 4OHT vs CTRL
ENSG00000197879	MYO1C	-1.12995	4.09e-13	24 h 4OHT vs CTRL
ENSG00000091592	NLRP1	-1.72017	4.11e-13	24 h 4OHT vs CTRL
ENSG00000011007	ELOA	1.30417	4.11e-13	24 h 4OHT vs CTRL
ENSG00000263272	AC004148.1	1.59487	4.11e-13	24 h 4OHT vs CTRL
ENSG00000006625	GGCT	1.42814	4.13e-13	24 h 4OHT vs CTRL
ENSG00000167110	GOLGA2	-1.20954	4.23e-13	24 h 4OHT vs CTRL
ENSG00000188242	AC010442.1	1.40696	4.3e-13	24 h 4OHT vs CTRL
ENSG00000101311	FERMT1	1.75618	4.42e-13	24 h 4OHT vs CTRL
ENSG00000108773	KAT2A	1.14112	4.5e-13	24 h 4OHT vs CTRL
ENSG00000138382	METTL5	1.15687	4.65e-13	24 h 4OHT vs CTRL
ENSG00000106780	MEGF9	-1.58815	4.66e-13	24 h 4OHT vs CTRL
ENSG00000105281	SLC1A5	1.36857	4.77e-13	24 h 4OHT vs CTRL
ENSG00000145293	ENOPH1	1.01906	4.88e-13	24 h 4OHT vs CTRL
ENSG00000145220	LYAR	1.36528	4.92e-13	24 h 4OHT vs CTRL
ENSG00000082516	GEMIN5	1.22579	5.25e-13	24 h 4OHT vs CTRL
ENSG00000123600	METTL8	1.27632	5.66e-13	24 h 4OHT vs CTRL
ENSG00000181163	NPM1	1.0913	5.77e-13	24 h 4OHT vs CTRL
ENSG00000183833	MAATS1	2.63789	6.08e-13	24 h 4OHT vs CTRL
ENSG00000197905	TEAD4	1.86371	6.26e-13	24 h 4OHT vs CTRL
ENSG00000141759	TXNL4A	0.957351	6.26e-13	24 h 4OHT vs CTRL
ENSG00000143256	PFDN2	1.29404	6.35e-13	24 h 4OHT vs CTRL
ENSG00000074527	NTN4	-2.54509	6.57e-13	24 h 4OHT vs CTRL
ENSG00000173153	ESRRA	1.35589	6.57e-13	24 h 4OHT vs CTRL
ENSG00000131187	F12	2.33671	6.64e-13	24 h 4OHT vs CTRL
ENSG00000100304	TTLL12	1.91387	6.71e-13	24 h 4OHT vs CTRL
ENSG00000100216	TOMM22	0.940161	7.04e-13	24 h 4OHT vs CTRL
ENSG00000125454	SLC25A19	2.24182	7.24e-13	24 h 4OHT vs CTRL
ENSG00000071127	WDR1	-0.872068	7.42e-13	24 h 4OHT vs CTRL
ENSG00000136319	TTC5	1.58242	7.65e-13	24 h 4OHT vs CTRL
ENSG00000148334	PTGES2	1.18347	7.66e-13	24 h 4OHT vs CTRL
ENSG00000106355	LSM5	0.940119	7.69e-13	24 h 4OHT vs CTRL
ENSG00000065183	WDR3	1.10647	7.74e-13	24 h 4OHT vs CTRL
ENSG00000087253	LPCAT2	-1.79013	7.78e-13	24 h 4OHT vs CTRL
ENSG00000165300	SLITRK5	1.51166	7.78e-13	24 h 4OHT vs CTRL
ENSG00000275895	U2AF1L5	0.920166	7.97e-13	24 h 4OHT vs CTRL
ENSG00000178719	GRINA	1.0407	8.09e-13	24 h 4OHT vs CTRL
ENSG00000123297	TSFM	1.34799	8.34e-13	24 h 4OHT vs CTRL
ENSG00000136830	NIBAN2	-1.21826	8.37e-13	24 h 4OHT vs CTRL
ENSG00000111364	DDX55	1.11226	8.73e-13	24 h 4OHT vs CTRL
ENSG00000114383	TUSC2	0.870501	9.66e-13	24 h 4OHT vs CTRL
ENSG00000131467	PSME3	1.01094	9.75e-13	24 h 4OHT vs CTRL
ENSG00000182810	DDX28	1.29544	1.01e-12	24 h 4OHT vs CTRL
ENSG00000134698	AGO4	-1.9979	1.03e-12	24 h 4OHT vs CTRL
ENSG00000163644	PPM1K	1.4669	1.04e-12	24 h 4OHT vs CTRL
ENSG00000161654	LSM12	1.02124	1.05e-12	24 h 4OHT vs CTRL
ENSG00000132824	SERINC3	-0.981293	1.1e-12	24 h 4OHT vs CTRL
ENSG00000156011	PSD3	-0.916009	1.1e-12	24 h 4OHT vs CTRL
ENSG00000138660	AP1AR	1.19516	1.11e-12	24 h 4OHT vs CTRL
ENSG00000182108	DEXI	0.907928	1.11e-12	24 h 4OHT vs CTRL
ENSG00000086189	DIMT1	1.28487	1.12e-12	24 h 4OHT vs CTRL
ENSG00000100417	PMM1	-1.66216	1.12e-12	24 h 4OHT vs CTRL
ENSG00000155506	LARP1	0.823991	1.12e-12	24 h 4OHT vs CTRL
ENSG00000123975	CKS2	1.09701	1.12e-12	24 h 4OHT vs CTRL
ENSG00000135002	RFK	0.896264	1.15e-12	24 h 4OHT vs CTRL
ENSG00000150753	CCT5	0.872446	1.15e-12	24 h 4OHT vs CTRL
ENSG00000172785	CBWD1	1.38608	1.18e-12	24 h 4OHT vs CTRL
ENSG00000146731	CCT6A	0.682386	1.19e-12	24 h 4OHT vs CTRL
ENSG00000114302	PRKAR2A	0.950885	1.22e-12	24 h 4OHT vs CTRL
ENSG00000136270	TBRG4	1.31103	1.22e-12	24 h 4OHT vs CTRL
ENSG00000169715	MT1E	-1.50188	1.25e-12	24 h 4OHT vs CTRL
ENSG00000164733	CTSB	-1.18388	1.27e-12	24 h 4OHT vs CTRL
ENSG00000085063	CD59	-1.28891	1.29e-12	24 h 4OHT vs CTRL
ENSG00000114503	NCBP2	0.95025	1.3e-12	24 h 4OHT vs CTRL
ENSG00000180964	TCEAL8	-0.97251	1.3e-12	24 h 4OHT vs CTRL
ENSG00000151131	C12orf45	1.43667	1.34e-12	24 h 4OHT vs CTRL
ENSG00000172840	PDP2	1.18323	1.34e-12	24 h 4OHT vs CTRL
ENSG00000161980	POLR3K	1.25554	1.35e-12	24 h 4OHT vs CTRL
ENSG00000167196	FBXO22	1.21526	1.36e-12	24 h 4OHT vs CTRL
ENSG00000187840	EIF4EBP1	1.30852	1.36e-12	24 h 4OHT vs CTRL
ENSG00000079999	KEAP1	1.4428	1.41e-12	24 h 4OHT vs CTRL
ENSG00000175110	MRPS22	1.18052	1.45e-12	24 h 4OHT vs CTRL
ENSG00000189046	ALKBH2	1.65735	1.48e-12	24 h 4OHT vs CTRL
ENSG00000082781	ITGB5	-1.32757	1.52e-12	24 h 4OHT vs CTRL
ENSG00000135679	MDM2	1.73008	1.52e-12	24 h 4OHT vs CTRL
ENSG00000089159	PXN	-1.10157	1.52e-12	24 h 4OHT vs CTRL
ENSG00000197594	ENPP1	-0.990298	1.54e-12	24 h 4OHT vs CTRL
ENSG00000007384	RHBDF1	-3.04508	1.56e-12	24 h 4OHT vs CTRL
ENSG00000113369	ARRDC3	-2.18949	1.58e-12	24 h 4OHT vs CTRL
ENSG00000142396	ERVK3-1	1.11481	1.6e-12	24 h 4OHT vs CTRL
ENSG00000133316	WDR74	1.97314	1.63e-12	24 h 4OHT vs CTRL
ENSG00000055483	USP36	1.37044	1.65e-12	24 h 4OHT vs CTRL
ENSG00000120697	ALG5	1.02181	1.65e-12	24 h 4OHT vs CTRL
ENSG00000256525	POLG2	1.24112	1.65e-12	24 h 4OHT vs CTRL
ENSG00000120694	HSPH1	0.955737	1.71e-12	24 h 4OHT vs CTRL
ENSG00000174013	FBXO45	1.1768	1.8e-12	24 h 4OHT vs CTRL
ENSG00000100097	LGALS1	-1.74748	1.81e-12	24 h 4OHT vs CTRL
ENSG00000106591	MRPL32	1.66694	1.82e-12	24 h 4OHT vs CTRL
ENSG00000114767	RRP9	1.89224	1.82e-12	24 h 4OHT vs CTRL
ENSG00000075914	EXOSC7	1.21618	1.88e-12	24 h 4OHT vs CTRL
ENSG00000132300	PTCD3	0.900022	1.88e-12	24 h 4OHT vs CTRL
ENSG00000165152	TMEM246	0.987957	1.91e-12	24 h 4OHT vs CTRL
ENSG00000164086	DUSP7	1.40233	1.93e-12	24 h 4OHT vs CTRL
ENSG00000165609	NUDT5	0.96184	1.94e-12	24 h 4OHT vs CTRL
ENSG00000079308	TNS1	-2.93112	1.95e-12	24 h 4OHT vs CTRL
ENSG00000120992	LYPLA1	0.98188	1.95e-12	24 h 4OHT vs CTRL
ENSG00000140263	SORD	1.80486	1.95e-12	24 h 4OHT vs CTRL
ENSG00000106771	TMEM245	-0.86692	1.95e-12	24 h 4OHT vs CTRL
ENSG00000144283	PKP4	1.33658	1.95e-12	24 h 4OHT vs CTRL
ENSG00000247077	PGAM5	1.27418	1.96e-12	24 h 4OHT vs CTRL
ENSG00000148187	MRRF	1.19098	1.97e-12	24 h 4OHT vs CTRL
ENSG00000058804	NDC1	1.00815	2.03e-12	24 h 4OHT vs CTRL
ENSG00000074416	MGLL	-2.80209	2.1e-12	24 h 4OHT vs CTRL
ENSG00000115761	NOL10	0.918476	2.15e-12	24 h 4OHT vs CTRL
ENSG00000160124	CCDC58	1.42691	2.15e-12	24 h 4OHT vs CTRL
ENSG00000135966	TGFBRAP1	0.928089	2.15e-12	24 h 4OHT vs CTRL
ENSG00000132463	GRSF1	0.913695	2.16e-12	24 h 4OHT vs CTRL
ENSG00000158828	PINK1	-1.15987	2.17e-12	24 h 4OHT vs CTRL
ENSG00000134001	EIF2S1	0.848134	2.23e-12	24 h 4OHT vs CTRL
ENSG00000137831	UACA	-1.2258	2.23e-12	24 h 4OHT vs CTRL
ENSG00000173473	SMARCC1	0.789623	2.26e-12	24 h 4OHT vs CTRL
ENSG00000112096	SOD2	1.10714	2.26e-12	24 h 4OHT vs CTRL
ENSG00000165283	STOML2	0.979856	2.3e-12	24 h 4OHT vs CTRL
ENSG00000114648	KLHL18	1.38971	2.48e-12	24 h 4OHT vs CTRL
ENSG00000166147	FBN1	-1.91884	2.5e-12	24 h 4OHT vs CTRL
ENSG00000147526	TACC1	-0.75646	2.52e-12	24 h 4OHT vs CTRL
ENSG00000117298	ECE1	-1.12628	2.54e-12	24 h 4OHT vs CTRL
ENSG00000112234	FBXL4	1.14355	2.57e-12	24 h 4OHT vs CTRL
ENSG00000140950	MEAK7	-1.41929	2.61e-12	24 h 4OHT vs CTRL
ENSG00000204954	C12orf73	1.31081	2.61e-12	24 h 4OHT vs CTRL
ENSG00000138385	SSB	0.841075	2.69e-12	24 h 4OHT vs CTRL
ENSG00000184384	MAML2	-1.37335	2.71e-12	24 h 4OHT vs CTRL
ENSG00000188938	FAM120AOS	1.04159	2.71e-12	24 h 4OHT vs CTRL
ENSG00000255248	MIR100HG	-1.31508	2.81e-12	24 h 4OHT vs CTRL
ENSG00000085415	SEH1L	1.10715	2.83e-12	24 h 4OHT vs CTRL
ENSG00000167258	CDK12	0.787555	2.85e-12	24 h 4OHT vs CTRL
ENSG00000137312	FLOT1	-1.2663	2.86e-12	24 h 4OHT vs CTRL
ENSG00000082497	SERTAD4	-2.9275	2.88e-12	24 h 4OHT vs CTRL
ENSG00000136169	SETDB2	1.74123	2.88e-12	24 h 4OHT vs CTRL
ENSG00000165389	SPTSSA	1.07096	2.88e-12	24 h 4OHT vs CTRL
ENSG00000178104	PDE4DIP	-1.04714	2.89e-12	24 h 4OHT vs CTRL
ENSG00000100345	MYH9	-0.982481	2.91e-12	24 h 4OHT vs CTRL
ENSG00000153162	BMP6	3.29128	3.21e-12	24 h 4OHT vs CTRL
ENSG00000131238	PPT1	0.937635	3.23e-12	24 h 4OHT vs CTRL
ENSG00000118246	FASTKD2	1.05879	3.3e-12	24 h 4OHT vs CTRL
ENSG00000106105	GARS	0.794401	3.35e-12	24 h 4OHT vs CTRL
ENSG00000205336	ADGRG1	-3.9424	3.37e-12	24 h 4OHT vs CTRL
ENSG00000234608	MAPKAPK5-AS1	1.41096	3.42e-12	24 h 4OHT vs CTRL
ENSG00000106785	TRIM14	1.3492	3.43e-12	24 h 4OHT vs CTRL
ENSG00000116161	CACYBP	0.74761	3.51e-12	24 h 4OHT vs CTRL
ENSG00000164934	DCAF13	0.870918	3.55e-12	24 h 4OHT vs CTRL
ENSG00000165832	TRUB1	0.911496	3.61e-12	24 h 4OHT vs CTRL
ENSG00000167118	URM1	0.8758	3.61e-12	24 h 4OHT vs CTRL
ENSG00000124275	MTRR	1.17594	3.65e-12	24 h 4OHT vs CTRL
ENSG00000033011	ALG1	1.37433	3.67e-12	24 h 4OHT vs CTRL
ENSG00000187240	DYNC2H1	1.01054	3.84e-12	24 h 4OHT vs CTRL
ENSG00000090447	TFAP4	1.52539	3.91e-12	24 h 4OHT vs CTRL
ENSG00000100410	PHF5A	1.00343	3.91e-12	24 h 4OHT vs CTRL
ENSG00000166833	NAV2	-1.28806	3.91e-12	24 h 4OHT vs CTRL
ENSG00000148700	ADD3	-1.35877	3.93e-12	24 h 4OHT vs CTRL
ENSG00000133740	E2F5	1.5263	4.02e-12	24 h 4OHT vs CTRL
ENSG00000123240	OPTN	-1.73705	4.16e-12	24 h 4OHT vs CTRL
ENSG00000101773	RBBP8	1.09225	4.16e-12	24 h 4OHT vs CTRL
ENSG00000204267	TAP2	0.996254	4.25e-12	24 h 4OHT vs CTRL
ENSG00000166963	MAP1A	-1.78913	4.35e-12	24 h 4OHT vs CTRL
ENSG00000160214	RRP1	1.46475	4.39e-12	24 h 4OHT vs CTRL
ENSG00000013364	MVP	-1.69537	4.39e-12	24 h 4OHT vs CTRL
ENSG00000105176	URI1	0.986413	4.42e-12	24 h 4OHT vs CTRL
ENSG00000023516	AKAP11	1.01194	4.42e-12	24 h 4OHT vs CTRL
ENSG00000205220	PSMB10	1.34516	4.5e-12	24 h 4OHT vs CTRL
ENSG00000176595	KBTBD11	2.51667	4.53e-12	24 h 4OHT vs CTRL
ENSG00000062282	DGAT2	1.48021	4.55e-12	24 h 4OHT vs CTRL
ENSG00000130165	ELOF1	1.00373	4.55e-12	24 h 4OHT vs CTRL
ENSG00000169504	CLIC4	-1.21876	4.58e-12	24 h 4OHT vs CTRL
ENSG00000136379	ABHD17C	1.06264	4.68e-12	24 h 4OHT vs CTRL
ENSG00000118473	SGIP1	-1.78802	4.72e-12	24 h 4OHT vs CTRL
ENSG00000167085	PHB	0.824421	4.72e-12	24 h 4OHT vs CTRL
ENSG00000172292	CERS6	1.29895	4.73e-12	24 h 4OHT vs CTRL
ENSG00000167371	PRRT2	-2.42801	4.73e-12	24 h 4OHT vs CTRL
ENSG00000160767	FAM189B	0.832553	4.74e-12	24 h 4OHT vs CTRL
ENSG00000179115	FARSA	1.43002	4.74e-12	24 h 4OHT vs CTRL
ENSG00000152804	HHEX	1.58112	4.74e-12	24 h 4OHT vs CTRL
ENSG00000130193	THEM6	1.53361	4.74e-12	24 h 4OHT vs CTRL
ENSG00000084090	STARD7	0.951366	4.78e-12	24 h 4OHT vs CTRL
ENSG00000128973	CLN6	1.26072	4.86e-12	24 h 4OHT vs CTRL
ENSG00000163006	CCDC138	1.65036	4.88e-12	24 h 4OHT vs CTRL
ENSG00000104613	INTS10	1.54417	4.88e-12	24 h 4OHT vs CTRL
ENSG00000170606	HSPA4	0.809542	4.97e-12	24 h 4OHT vs CTRL
ENSG00000272617	AC026464.6	1.2001	5.16e-12	24 h 4OHT vs CTRL
ENSG00000163597	SNHG16	0.865129	5.18e-12	24 h 4OHT vs CTRL
ENSG00000052749	RRP12	1.63462	5.2e-12	24 h 4OHT vs CTRL
ENSG00000198042	MAK16	1.64757	5.21e-12	24 h 4OHT vs CTRL
ENSG00000250462	LRRC37BP1	-1.23668	5.22e-12	24 h 4OHT vs CTRL
ENSG00000178568	ERBB4	4.4591	5.26e-12	24 h 4OHT vs CTRL
ENSG00000113048	MRPS27	0.905702	5.33e-12	24 h 4OHT vs CTRL
ENSG00000198301	SDAD1	1.19479	5.39e-12	24 h 4OHT vs CTRL
ENSG00000163162	RNF149	1.06972	5.43e-12	24 h 4OHT vs CTRL
ENSG00000137809	ITGA11	-2.08628	5.62e-12	24 h 4OHT vs CTRL
ENSG00000196935	SRGAP1	-1.23789	5.77e-12	24 h 4OHT vs CTRL
ENSG00000144161	ZC3H8	1.00696	5.87e-12	24 h 4OHT vs CTRL
ENSG00000005238	FAM214B	-1.82599	5.89e-12	24 h 4OHT vs CTRL
ENSG00000137941	TTLL7	-1.47902	6.01e-12	24 h 4OHT vs CTRL
ENSG00000185818	NAT8L	1.73511	6.07e-12	24 h 4OHT vs CTRL
ENSG00000215251	FASTKD5	1.33461	6.16e-12	24 h 4OHT vs CTRL
ENSG00000151552	QDPR	1.28226	6.22e-12	24 h 4OHT vs CTRL
ENSG00000105677	TMEM147	0.808047	6.29e-12	24 h 4OHT vs CTRL
ENSG00000152104	PTPN14	-0.660922	6.31e-12	24 h 4OHT vs CTRL
ENSG00000115306	SPTBN1	-0.703434	6.34e-12	24 h 4OHT vs CTRL
ENSG00000151338	MIPOL1	1.31111	6.34e-12	24 h 4OHT vs CTRL
ENSG00000117318	ID3	1.04377	6.43e-12	24 h 4OHT vs CTRL
ENSG00000121210	TMEM131L	1.30787	6.48e-12	24 h 4OHT vs CTRL
ENSG00000171574	ZNF584	1.48546	6.51e-12	24 h 4OHT vs CTRL
ENSG00000145284	SCD5	-1.10122	6.74e-12	24 h 4OHT vs CTRL
ENSG00000137074	APTX	0.736341	6.81e-12	24 h 4OHT vs CTRL
ENSG00000183431	SF3A3	1.19233	7.04e-12	24 h 4OHT vs CTRL
ENSG00000166173	LARP6	-1.01944	7.06e-12	24 h 4OHT vs CTRL
ENSG00000169180	XPO6	1.13532	7.07e-12	24 h 4OHT vs CTRL
ENSG00000133706	LARS	0.715106	7.15e-12	24 h 4OHT vs CTRL
ENSG00000144736	SHQ1	1.2258	7.15e-12	24 h 4OHT vs CTRL
ENSG00000165661	QSOX2	1.46867	7.23e-12	24 h 4OHT vs CTRL
ENSG00000141076	UTP4	1.43606	7.4e-12	24 h 4OHT vs CTRL
ENSG00000187514	PTMA	0.756519	7.49e-12	24 h 4OHT vs CTRL
ENSG00000109452	INPP4B	-1.06977	7.49e-12	24 h 4OHT vs CTRL
ENSG00000174938	SEZ6L2	-1.70669	7.67e-12	24 h 4OHT vs CTRL
ENSG00000103257	SLC7A5	1.40984	7.76e-12	24 h 4OHT vs CTRL
ENSG00000099800	TIMM13	1.2153	7.76e-12	24 h 4OHT vs CTRL
ENSG00000146112	PPP1R18	-1.29588	8.02e-12	24 h 4OHT vs CTRL
ENSG00000114127	XRN1	-0.904637	8.06e-12	24 h 4OHT vs CTRL
ENSG00000115484	CCT4	0.759989	8.2e-12	24 h 4OHT vs CTRL
ENSG00000147955	SIGMAR1	0.969313	8.2e-12	24 h 4OHT vs CTRL
ENSG00000138623	SEMA7A	-2.59848	8.41e-12	24 h 4OHT vs CTRL
ENSG00000151502	VPS26B	0.964319	8.49e-12	24 h 4OHT vs CTRL
ENSG00000163319	MRPS18C	1.0638	8.57e-12	24 h 4OHT vs CTRL
ENSG00000205861	PCOTH	3.40181	8.58e-12	24 h 4OHT vs CTRL
ENSG00000013275	PSMC4	0.953641	8.68e-12	24 h 4OHT vs CTRL
ENSG00000164889	SLC4A2	1.20496	8.85e-12	24 h 4OHT vs CTRL
ENSG00000185222	TCEAL9	-1.11246	9.11e-12	24 h 4OHT vs CTRL
ENSG00000143633	C1orf131	1.20866	9.27e-12	24 h 4OHT vs CTRL
ENSG00000049323	LTBP1	-1.87256	9.34e-12	24 h 4OHT vs CTRL
ENSG00000131323	TRAF3	1.00152	9.35e-12	24 h 4OHT vs CTRL
ENSG00000278619	MRM1	2.19284	9.35e-12	24 h 4OHT vs CTRL
ENSG00000183856	IQGAP3	-2.09158	9.38e-12	24 h 4OHT vs CTRL
ENSG00000166949	SMAD3	-0.883551	9.43e-12	24 h 4OHT vs CTRL
ENSG00000171603	CLSTN1	-0.90608	9.54e-12	24 h 4OHT vs CTRL
ENSG00000103037	SETD6	1.02285	9.64e-12	24 h 4OHT vs CTRL
ENSG00000078140	UBE2K	0.811174	9.71e-12	24 h 4OHT vs CTRL
ENSG00000118894	EEF2KMT	1.36544	1.02e-11	24 h 4OHT vs CTRL
ENSG00000148229	POLE3	1.08293	1.03e-11	24 h 4OHT vs CTRL
ENSG00000140545	MFGE8	-1.41691	1.08e-11	24 h 4OHT vs CTRL
ENSG00000213853	EMP2	-1.27328	1.08e-11	24 h 4OHT vs CTRL
ENSG00000159593	NAE1	0.806228	1.09e-11	24 h 4OHT vs CTRL
ENSG00000080546	SESN1	1.6753	1.09e-11	24 h 4OHT vs CTRL
ENSG00000114450	GNB4	1.11079	1.1e-11	24 h 4OHT vs CTRL
ENSG00000116096	SPR	1.29778	1.1e-11	24 h 4OHT vs CTRL
ENSG00000171813	PWWP2B	1.96112	1.1e-11	24 h 4OHT vs CTRL
ENSG00000090273	NUDC	0.905169	1.11e-11	24 h 4OHT vs CTRL
ENSG00000178921	PFAS	1.23803	1.11e-11	24 h 4OHT vs CTRL
ENSG00000090932	DLL3	1.30623	1.12e-11	24 h 4OHT vs CTRL
ENSG00000134602	STK26	1.08795	1.12e-11	24 h 4OHT vs CTRL
ENSG00000165102	HGSNAT	-1.10352	1.12e-11	24 h 4OHT vs CTRL
ENSG00000197965	MPZL1	0.935636	1.13e-11	24 h 4OHT vs CTRL
ENSG00000167491	GATAD2A	0.976507	1.13e-11	24 h 4OHT vs CTRL
ENSG00000160131	VMA21	0.893962	1.14e-11	24 h 4OHT vs CTRL
ENSG00000119865	CNRIP1	1.0355	1.14e-11	24 h 4OHT vs CTRL
ENSG00000188807	TMEM201	1.34577	1.14e-11	24 h 4OHT vs CTRL
ENSG00000067334	DNTTIP2	0.97192	1.16e-11	24 h 4OHT vs CTRL
ENSG00000140682	TGFB1I1	-1.49189	1.16e-11	24 h 4OHT vs CTRL
ENSG00000054654	SYNE2	-1.04281	1.17e-11	24 h 4OHT vs CTRL
ENSG00000119335	SET	0.63233	1.18e-11	24 h 4OHT vs CTRL
ENSG00000147164	SNX12	0.925798	1.19e-11	24 h 4OHT vs CTRL
ENSG00000167264	DUS2	1.48139	1.21e-11	24 h 4OHT vs CTRL
ENSG00000153989	NUS1	1.05554	1.25e-11	24 h 4OHT vs CTRL
ENSG00000176171	BNIP3	-1.99926	1.25e-11	24 h 4OHT vs CTRL
ENSG00000080824	HSP90AA1	0.712645	1.26e-11	24 h 4OHT vs CTRL
ENSG00000121440	PDZRN3	2.67707	1.29e-11	24 h 4OHT vs CTRL
ENSG00000171861	MRM3	1.55913	1.29e-11	24 h 4OHT vs CTRL
ENSG00000132405	TBC1D14	1.19101	1.42e-11	24 h 4OHT vs CTRL
ENSG00000128641	MYO1B	0.85238	1.43e-11	24 h 4OHT vs CTRL
ENSG00000196323	ZBTB44	0.951383	1.43e-11	24 h 4OHT vs CTRL
ENSG00000102024	PLS3	-0.811981	1.44e-11	24 h 4OHT vs CTRL
ENSG00000116667	C1orf21	-1.15822	1.47e-11	24 h 4OHT vs CTRL
ENSG00000275700	AATF	1.23061	1.47e-11	24 h 4OHT vs CTRL
ENSG00000111361	EIF2B1	0.878809	1.48e-11	24 h 4OHT vs CTRL
ENSG00000087245	MMP2	-1.22842	1.48e-11	24 h 4OHT vs CTRL
ENSG00000107862	GBF1	-0.900656	1.5e-11	24 h 4OHT vs CTRL
ENSG00000170638	TRABD	1.56446	1.5e-11	24 h 4OHT vs CTRL
ENSG00000126458	RRAS	-2.04559	1.51e-11	24 h 4OHT vs CTRL
ENSG00000173588	CEP83	0.99807	1.52e-11	24 h 4OHT vs CTRL
ENSG00000136153	LMO7	-1.86306	1.54e-11	24 h 4OHT vs CTRL
ENSG00000182307	C8orf33	1.1123	1.57e-11	24 h 4OHT vs CTRL
ENSG00000068697	LAPTM4A	-1.16445	1.58e-11	24 h 4OHT vs CTRL
ENSG00000143545	RAB13	-0.953061	1.58e-11	24 h 4OHT vs CTRL
ENSG00000007923	DNAJC11	1.25668	1.61e-11	24 h 4OHT vs CTRL
ENSG00000166133	RPUSD2	1.30907	1.61e-11	24 h 4OHT vs CTRL
ENSG00000169871	TRIM56	-0.93297	1.61e-11	24 h 4OHT vs CTRL
ENSG00000117133	RPF1	0.884942	1.62e-11	24 h 4OHT vs CTRL
ENSG00000167862	MRPL58	1.14554	1.62e-11	24 h 4OHT vs CTRL
ENSG00000197345	MRPL21	1.08552	1.62e-11	24 h 4OHT vs CTRL
ENSG00000108671	PSMD11	0.724661	1.63e-11	24 h 4OHT vs CTRL
ENSG00000131711	MAP1B	-1.71398	1.64e-11	24 h 4OHT vs CTRL
ENSG00000126249	PDCD2L	1.61618	1.64e-11	24 h 4OHT vs CTRL
ENSG00000164924	YWHAZ	-0.611948	1.64e-11	24 h 4OHT vs CTRL
ENSG00000165138	ANKS6	1.09611	1.71e-11	24 h 4OHT vs CTRL
ENSG00000068912	ERLEC1	-1.06304	1.72e-11	24 h 4OHT vs CTRL
ENSG00000204217	BMPR2	-1.28041	1.73e-11	24 h 4OHT vs CTRL
ENSG00000130508	PXDN	-1.26182	1.74e-11	24 h 4OHT vs CTRL
ENSG00000198420	TCAF1	-0.759048	1.74e-11	24 h 4OHT vs CTRL
ENSG00000105325	FZR1	-1.23412	1.76e-11	24 h 4OHT vs CTRL
ENSG00000188554	NBR1	-0.878593	1.82e-11	24 h 4OHT vs CTRL
ENSG00000122861	PLAU	-4.17901	1.83e-11	24 h 4OHT vs CTRL
ENSG00000064545	TMEM161A	1.22842	1.86e-11	24 h 4OHT vs CTRL
ENSG00000084731	KIF3C	-1.74045	1.87e-11	24 h 4OHT vs CTRL
ENSG00000130827	PLXNA3	-1.82718	1.88e-11	24 h 4OHT vs CTRL
ENSG00000127561	SYNGR3	-3.64515	1.89e-11	24 h 4OHT vs CTRL
ENSG00000092439	TRPM7	0.766278	1.91e-11	24 h 4OHT vs CTRL
ENSG00000102096	PIM2	0.973497	1.91e-11	24 h 4OHT vs CTRL
ENSG00000122218	COPA	-0.784415	1.92e-11	24 h 4OHT vs CTRL
ENSG00000138650	PCDH10	1.44225	1.92e-11	24 h 4OHT vs CTRL
ENSG00000137054	POLR1E	1.53504	1.94e-11	24 h 4OHT vs CTRL
ENSG00000153207	AHCTF1	0.96102	1.95e-11	24 h 4OHT vs CTRL
ENSG00000100462	PRMT5	1.26859	2.04e-11	24 h 4OHT vs CTRL
ENSG00000170017	ALCAM	-0.753905	2.04e-11	24 h 4OHT vs CTRL
ENSG00000159111	MRPL10	1.29499	2.05e-11	24 h 4OHT vs CTRL
ENSG00000005249	PRKAR2B	1.08173	2.05e-11	24 h 4OHT vs CTRL
ENSG00000198000	NOL8	1.11671	2.09e-11	24 h 4OHT vs CTRL
ENSG00000185721	DRG1	1.02253	2.11e-11	24 h 4OHT vs CTRL
ENSG00000197771	MCMBP	1.0029	2.12e-11	24 h 4OHT vs CTRL
ENSG00000005483	KMT2E	-1.02292	2.13e-11	24 h 4OHT vs CTRL
ENSG00000124207	CSE1L	1.20186	2.14e-11	24 h 4OHT vs CTRL
ENSG00000180730	SHISA2	-1.98527	2.14e-11	24 h 4OHT vs CTRL
ENSG00000189007	ADAT2	1.43518	2.17e-11	24 h 4OHT vs CTRL
ENSG00000103647	CORO2B	-2.64534	2.17e-11	24 h 4OHT vs CTRL
ENSG00000034510	TMSB10	-0.935642	2.18e-11	24 h 4OHT vs CTRL
ENSG00000136463	TACO1	0.919652	2.27e-11	24 h 4OHT vs CTRL
ENSG00000138594	TMOD3	-0.834811	2.31e-11	24 h 4OHT vs CTRL
ENSG00000182010	RTKN2	-1.26306	2.32e-11	24 h 4OHT vs CTRL
ENSG00000015133	CCDC88C	1.48867	2.32e-11	24 h 4OHT vs CTRL
ENSG00000197498	RPF2	1.19703	2.35e-11	24 h 4OHT vs CTRL
ENSG00000164933	SLC25A32	1.14409	2.36e-11	24 h 4OHT vs CTRL
ENSG00000196504	PRPF40A	0.587715	2.36e-11	24 h 4OHT vs CTRL
ENSG00000005884	ITGA3	-1.37949	2.37e-11	24 h 4OHT vs CTRL
ENSG00000182022	CHST15	-2.74732	2.37e-11	24 h 4OHT vs CTRL
ENSG00000184428	TOP1MT	1.33502	2.37e-11	24 h 4OHT vs CTRL
ENSG00000101856	PGRMC1	1.04546	2.37e-11	24 h 4OHT vs CTRL
ENSG00000119655	NPC2	-1.37208	2.42e-11	24 h 4OHT vs CTRL
ENSG00000116473	RAP1A	0.835814	2.55e-11	24 h 4OHT vs CTRL
ENSG00000096384	HSP90AB1	0.813861	2.58e-11	24 h 4OHT vs CTRL
ENSG00000172172	MRPL13	0.808301	2.6e-11	24 h 4OHT vs CTRL
ENSG00000169689	CENPX	1.14344	2.63e-11	24 h 4OHT vs CTRL
ENSG00000135052	GOLM1	0.858758	2.75e-11	24 h 4OHT vs CTRL
ENSG00000101255	TRIB3	1.6808	2.78e-11	24 h 4OHT vs CTRL
ENSG00000156261	CCT8	0.885963	2.78e-11	24 h 4OHT vs CTRL
ENSG00000165424	ZCCHC24	-1.1966	2.82e-11	24 h 4OHT vs CTRL
ENSG00000117592	PRDX6	0.653192	2.94e-11	24 h 4OHT vs CTRL
ENSG00000104368	PLAT	-5.49481	2.94e-11	24 h 4OHT vs CTRL
ENSG00000136048	DRAM1	1.22372	3.04e-11	24 h 4OHT vs CTRL
ENSG00000127947	PTPN12	-0.719488	3.04e-11	24 h 4OHT vs CTRL
ENSG00000135372	NAT10	1.08531	3.04e-11	24 h 4OHT vs CTRL
ENSG00000165175	MID1IP1	1.1107	3.06e-11	24 h 4OHT vs CTRL
ENSG00000101444	AHCY	0.785923	3.08e-11	24 h 4OHT vs CTRL
ENSG00000099783	HNRNPM	0.688718	3.19e-11	24 h 4OHT vs CTRL
ENSG00000163170	BOLA3	1.30166	3.19e-11	24 h 4OHT vs CTRL
ENSG00000134779	TPGS2	-0.775898	3.23e-11	24 h 4OHT vs CTRL
ENSG00000169718	DUS1L	1.23729	3.23e-11	24 h 4OHT vs CTRL
ENSG00000214046	SMIM7	0.819295	3.24e-11	24 h 4OHT vs CTRL
ENSG00000130560	UBAC1	0.821402	3.25e-11	24 h 4OHT vs CTRL
ENSG00000168701	TMEM208	0.934322	3.26e-11	24 h 4OHT vs CTRL
ENSG00000173418	NAA20	0.846472	3.36e-11	24 h 4OHT vs CTRL
ENSG00000164405	UQCRQ	0.66817	3.36e-11	24 h 4OHT vs CTRL
ENSG00000143319	ISG20L2	1.24608	3.44e-11	24 h 4OHT vs CTRL
ENSG00000185480	PARPBP	1.23821	3.45e-11	24 h 4OHT vs CTRL
ENSG00000174744	BRMS1	1.28514	3.5e-11	24 h 4OHT vs CTRL
ENSG00000185361	TNFAIP8L1	-2.07883	3.61e-11	24 h 4OHT vs CTRL
ENSG00000124562	SNRPC	0.761166	3.65e-11	24 h 4OHT vs CTRL
ENSG00000140471	LINS1	1.62637	3.71e-11	24 h 4OHT vs CTRL
ENSG00000242247	ARFGAP3	-0.998694	3.71e-11	24 h 4OHT vs CTRL
ENSG00000126226	PCID2	0.890061	3.74e-11	24 h 4OHT vs CTRL
ENSG00000151135	TMEM263	-0.98621	3.79e-11	24 h 4OHT vs CTRL
ENSG00000083799	CYLD	-1.14065	3.9e-11	24 h 4OHT vs CTRL
ENSG00000225921	NOL7	0.871565	3.91e-11	24 h 4OHT vs CTRL
ENSG00000116649	SRM	1.03923	3.91e-11	24 h 4OHT vs CTRL
ENSG00000070814	TCOF1	1.18823	3.93e-11	24 h 4OHT vs CTRL
ENSG00000119899	SLC17A5	-1.95422	3.97e-11	24 h 4OHT vs CTRL
ENSG00000105202	FBL	1.22942	4.02e-11	24 h 4OHT vs CTRL
ENSG00000004961	HCCS	0.80362	4.07e-11	24 h 4OHT vs CTRL
ENSG00000133773	CCDC59	1.03868	4.07e-11	24 h 4OHT vs CTRL
ENSG00000177192	PUS1	1.0909	4.07e-11	24 h 4OHT vs CTRL
ENSG00000198408	OGA	-0.842858	4.07e-11	24 h 4OHT vs CTRL
ENSG00000197256	KANK2	-1.02629	4.07e-11	24 h 4OHT vs CTRL
ENSG00000111145	ELK3	-0.911518	4.12e-11	24 h 4OHT vs CTRL
ENSG00000072195	SPEG	-1.7721	4.18e-11	24 h 4OHT vs CTRL
ENSG00000067225	PKM	-0.792258	4.2e-11	24 h 4OHT vs CTRL
ENSG00000177169	ULK1	-0.961965	4.2e-11	24 h 4OHT vs CTRL
ENSG00000105443	CYTH2	-1.07812	4.23e-11	24 h 4OHT vs CTRL
ENSG00000101187	SLCO4A1	1.98545	4.33e-11	24 h 4OHT vs CTRL
ENSG00000148835	TAF5	1.38684	4.52e-11	24 h 4OHT vs CTRL
ENSG00000175193	PARL	0.930596	4.55e-11	24 h 4OHT vs CTRL
ENSG00000133639	BTG1	-1.23864	4.59e-11	24 h 4OHT vs CTRL
ENSG00000144867	SRPRB	0.913979	4.64e-11	24 h 4OHT vs CTRL
ENSG00000119711	ALDH6A1	-1.7953	4.64e-11	24 h 4OHT vs CTRL
ENSG00000187720	THSD4	-1.54302	4.67e-11	24 h 4OHT vs CTRL
ENSG00000163938	GNL3	0.753249	4.68e-11	24 h 4OHT vs CTRL
ENSG00000072682	P4HA2	-0.976368	4.72e-11	24 h 4OHT vs CTRL
ENSG00000141378	PTRH2	1.19517	4.73e-11	24 h 4OHT vs CTRL
ENSG00000055211	GINM1	-0.70639	4.79e-11	24 h 4OHT vs CTRL
ENSG00000165506	DNAAF2	1.62804	4.79e-11	24 h 4OHT vs CTRL
ENSG00000137767	SQOR	-1.48649	4.8e-11	24 h 4OHT vs CTRL
ENSG00000152620	NADK2	1.09721	4.84e-11	24 h 4OHT vs CTRL
ENSG00000135316	SYNCRIP	0.632658	4.92e-11	24 h 4OHT vs CTRL
ENSG00000141448	GATA6	1.282	4.92e-11	24 h 4OHT vs CTRL
ENSG00000185650	ZFP36L1	-0.93889	4.92e-11	24 h 4OHT vs CTRL
ENSG00000186174	BCL9L	-1.10605	4.93e-11	24 h 4OHT vs CTRL
ENSG00000126602	TRAP1	1.33868	4.94e-11	24 h 4OHT vs CTRL
ENSG00000132718	SYT11	-1.25186	4.94e-11	24 h 4OHT vs CTRL
ENSG00000196313	POM121	0.965806	4.94e-11	24 h 4OHT vs CTRL
ENSG00000136813	ECPAS	0.691135	5.07e-11	24 h 4OHT vs CTRL
ENSG00000168275	COA6	1.13365	5.07e-11	24 h 4OHT vs CTRL
ENSG00000123545	NDUFAF4	1.48115	5.08e-11	24 h 4OHT vs CTRL
ENSG00000130511	SSBP4	0.951761	5.16e-11	24 h 4OHT vs CTRL
ENSG00000189227	C15orf61	0.958551	5.16e-11	24 h 4OHT vs CTRL
ENSG00000265354	TIMM23	0.979724	5.17e-11	24 h 4OHT vs CTRL
ENSG00000182957	SPATA13	1.00287	5.27e-11	24 h 4OHT vs CTRL
ENSG00000119446	RBM18	1.11258	5.29e-11	24 h 4OHT vs CTRL
ENSG00000140280	LYSMD2	1.81483	5.33e-11	24 h 4OHT vs CTRL
ENSG00000112715	VEGFA	-1.40612	5.37e-11	24 h 4OHT vs CTRL
ENSG00000169813	HNRNPF	0.912499	5.37e-11	24 h 4OHT vs CTRL
ENSG00000123384	LRP1	-1.80654	5.41e-11	24 h 4OHT vs CTRL
ENSG00000138356	AOX1	-1.34681	5.41e-11	24 h 4OHT vs CTRL
ENSG00000116761	CTH	3.48407	5.42e-11	24 h 4OHT vs CTRL
ENSG00000144959	NCEH1	-1.55912	5.42e-11	24 h 4OHT vs CTRL
ENSG00000145041	DCAF1	0.906705	5.42e-11	24 h 4OHT vs CTRL
ENSG00000131148	EMC8	0.912906	5.61e-11	24 h 4OHT vs CTRL
ENSG00000250565	ATP6V1E2	1.30435	5.66e-11	24 h 4OHT vs CTRL
ENSG00000260196	AC124798.1	1.57922	5.67e-11	24 h 4OHT vs CTRL
ENSG00000102738	MRPS31	0.843598	5.68e-11	24 h 4OHT vs CTRL
ENSG00000122641	INHBA	-1.55462	5.71e-11	24 h 4OHT vs CTRL
ENSG00000111641	NOP2	1.14938	5.88e-11	24 h 4OHT vs CTRL
ENSG00000169499	PLEKHA2	-0.837304	5.97e-11	24 h 4OHT vs CTRL
ENSG00000134440	NARS	0.74235	5.98e-11	24 h 4OHT vs CTRL
ENSG00000136819	C9orf78	0.769383	5.98e-11	24 h 4OHT vs CTRL
ENSG00000276045	ORAI1	1.01901	5.98e-11	24 h 4OHT vs CTRL
ENSG00000182752	PAPPA	-1.37921	5.99e-11	24 h 4OHT vs CTRL
ENSG00000184787	UBE2G2	0.787054	6.01e-11	24 h 4OHT vs CTRL
ENSG00000154814	OXNAD1	1.61889	6.13e-11	24 h 4OHT vs CTRL
ENSG00000183576	SETD3	0.979778	6.19e-11	24 h 4OHT vs CTRL
ENSG00000167515	TRAPPC2L	0.826962	6.21e-11	24 h 4OHT vs CTRL
ENSG00000163468	CCT3	0.702288	6.25e-11	24 h 4OHT vs CTRL
ENSG00000104332	SFRP1	-1.50034	6.28e-11	24 h 4OHT vs CTRL
ENSG00000078098	FAP	-1.50823	6.29e-11	24 h 4OHT vs CTRL
ENSG00000233608	TWIST2	1.10283	6.33e-11	24 h 4OHT vs CTRL
ENSG00000105649	RAB3A	3.75161	6.36e-11	24 h 4OHT vs CTRL
ENSG00000164684	ZNF704	4.51466	6.4e-11	24 h 4OHT vs CTRL
ENSG00000164038	SLC9B2	1.44213	6.48e-11	24 h 4OHT vs CTRL
ENSG00000104047	DTWD1	1.3185	6.56e-11	24 h 4OHT vs CTRL
ENSG00000164818	DNAAF5	0.854099	6.56e-11	24 h 4OHT vs CTRL
ENSG00000213160	KLHL23	0.828497	6.56e-11	24 h 4OHT vs CTRL
ENSG00000035681	NSMAF	0.976979	6.6e-11	24 h 4OHT vs CTRL
ENSG00000135624	CCT7	0.738332	6.72e-11	24 h 4OHT vs CTRL
ENSG00000163811	WDR43	0.840196	6.74e-11	24 h 4OHT vs CTRL
ENSG00000089094	KDM2B	0.909867	6.93e-11	24 h 4OHT vs CTRL
ENSG00000145730	PAM	-1.11249	6.94e-11	24 h 4OHT vs CTRL
ENSG00000166272	WBP1L	-0.867869	6.97e-11	24 h 4OHT vs CTRL
ENSG00000146109	ABT1	1.21333	6.99e-11	24 h 4OHT vs CTRL
ENSG00000005436	GCFC2	1.19711	7.01e-11	24 h 4OHT vs CTRL
ENSG00000130202	NECTIN2	-1.30405	7.19e-11	24 h 4OHT vs CTRL
ENSG00000100485	SOS2	-1.27287	7.32e-11	24 h 4OHT vs CTRL
ENSG00000165688	PMPCA	0.915307	7.38e-11	24 h 4OHT vs CTRL
ENSG00000083635	NUFIP1	0.982151	7.41e-11	24 h 4OHT vs CTRL
ENSG00000117410	ATP6V0B	1.02608	7.42e-11	24 h 4OHT vs CTRL
ENSG00000158417	EIF5B	0.646634	7.44e-11	24 h 4OHT vs CTRL
ENSG00000162618	ADGRL4	-1.53599	7.54e-11	24 h 4OHT vs CTRL
ENSG00000134375	TIMM17A	0.837319	7.56e-11	24 h 4OHT vs CTRL
ENSG00000177666	PNPLA2	-0.913909	7.56e-11	24 h 4OHT vs CTRL
ENSG00000160193	WDR4	1.12177	7.57e-11	24 h 4OHT vs CTRL
ENSG00000167470	MIDN	-1.15125	7.74e-11	24 h 4OHT vs CTRL
ENSG00000242485	MRPL20	0.697429	7.8e-11	24 h 4OHT vs CTRL
ENSG00000124942	AHNAK	-0.704117	7.81e-11	24 h 4OHT vs CTRL
ENSG00000136999	CCN3	1.59345	8.18e-11	24 h 4OHT vs CTRL
ENSG00000126214	KLC1	-0.882218	8.24e-11	24 h 4OHT vs CTRL
ENSG00000113319	RASGRF2	1.5419	8.32e-11	24 h 4OHT vs CTRL
ENSG00000120708	TGFBI	-2.06947	8.32e-11	24 h 4OHT vs CTRL
ENSG00000168243	GNG4	3.21716	8.32e-11	24 h 4OHT vs CTRL
ENSG00000105327	BBC3	1.76943	8.39e-11	24 h 4OHT vs CTRL
ENSG00000128923	MINDY2	-1.25216	8.39e-11	24 h 4OHT vs CTRL
ENSG00000163138	PACRGL	1.5661	8.39e-11	24 h 4OHT vs CTRL
ENSG00000141030	COPS3	0.896559	8.64e-11	24 h 4OHT vs CTRL
ENSG00000157193	LRP8	0.897093	8.68e-11	24 h 4OHT vs CTRL
ENSG00000181026	AEN	1.22638	8.69e-11	24 h 4OHT vs CTRL
ENSG00000112249	ASCC3	0.986574	8.73e-11	24 h 4OHT vs CTRL
ENSG00000169230	PRELID1	0.935396	8.85e-11	24 h 4OHT vs CTRL
ENSG00000144320	LNPK	-0.753342	8.89e-11	24 h 4OHT vs CTRL
ENSG00000150510	FAM124A	5.85257	8.89e-11	24 h 4OHT vs CTRL
ENSG00000005810	MYCBP2	0.858469	8.93e-11	24 h 4OHT vs CTRL
ENSG00000102893	PHKB	-0.999816	8.95e-11	24 h 4OHT vs CTRL
ENSG00000149480	MTA2	0.965782	8.98e-11	24 h 4OHT vs CTRL
ENSG00000124357	NAGK	-1.38496	9.04e-11	24 h 4OHT vs CTRL
ENSG00000090060	PAPOLA	0.626838	9.06e-11	24 h 4OHT vs CTRL
ENSG00000160194	NDUFV3	0.792478	9.09e-11	24 h 4OHT vs CTRL
ENSG00000150687	PRSS23	-2.25457	9.14e-11	24 h 4OHT vs CTRL
ENSG00000106266	SNX8	1.28264	9.16e-11	24 h 4OHT vs CTRL
ENSG00000129355	CDKN2D	-1.73507	9.23e-11	24 h 4OHT vs CTRL
ENSG00000145391	SETD7	0.82765	9.23e-11	24 h 4OHT vs CTRL
ENSG00000126953	TIMM8A	1.37329	9.3e-11	24 h 4OHT vs CTRL
ENSG00000103064	SLC7A6	1.19352	9.31e-11	24 h 4OHT vs CTRL
ENSG00000130402	ACTN4	-1.0386	9.44e-11	24 h 4OHT vs CTRL
ENSG00000138018	SELENOI	1.13778	9.46e-11	24 h 4OHT vs CTRL
ENSG00000143321	HDGF	0.712641	9.55e-11	24 h 4OHT vs CTRL
ENSG00000162413	KLHL21	1.10982	9.55e-11	24 h 4OHT vs CTRL
ENSG00000065308	TRAM2	-1.37957	9.69e-11	24 h 4OHT vs CTRL
ENSG00000073060	SCARB1	1.26699	9.69e-11	24 h 4OHT vs CTRL
ENSG00000116120	FARSB	1.34831	9.69e-11	24 h 4OHT vs CTRL
ENSG00000198056	PRIM1	1.15516	9.79e-11	24 h 4OHT vs CTRL
ENSG00000077254	USP33	-0.81845	9.94e-11	24 h 4OHT vs CTRL
ENSG00000094975	SUCO	-0.912014	9.95e-11	24 h 4OHT vs CTRL
ENSG00000196873	CBWD3	1.22628	9.97e-11	24 h 4OHT vs CTRL
ENSG00000015532	XYLT2	-0.994475	9.99e-11	24 h 4OHT vs CTRL
ENSG00000119285	HEATR1	0.880527	9.99e-11	24 h 4OHT vs CTRL
ENSG00000180694	TMEM64	1.35415	9.99e-11	24 h 4OHT vs CTRL
ENSG00000135446	CDK4	0.739789	1.01e-10	24 h 4OHT vs CTRL
ENSG00000143013	LMO4	-1.0523	1.01e-10	24 h 4OHT vs CTRL
ENSG00000148660	CAMK2G	-1.22289	1.02e-10	24 h 4OHT vs CTRL
ENSG00000116698	SMG7	0.725544	1.04e-10	24 h 4OHT vs CTRL
ENSG00000163528	CHCHD4	1.33818	1.04e-10	24 h 4OHT vs CTRL
ENSG00000102967	DHODH	1.67356	1.04e-10	24 h 4OHT vs CTRL
ENSG00000065057	NTHL1	1.10627	1.06e-10	24 h 4OHT vs CTRL
ENSG00000163584	RPL22L1	0.853448	1.09e-10	24 h 4OHT vs CTRL
ENSG00000161267	BDH1	1.15718	1.1e-10	24 h 4OHT vs CTRL
ENSG00000204316	MRPL38	1.02131	1.1e-10	24 h 4OHT vs CTRL
ENSG00000172009	THOP1	0.932219	1.11e-10	24 h 4OHT vs CTRL
ENSG00000128626	MRPS12	0.923338	1.14e-10	24 h 4OHT vs CTRL
ENSG00000145555	MYO10	-0.622058	1.14e-10	24 h 4OHT vs CTRL
ENSG00000114902	SPCS1	0.865833	1.16e-10	24 h 4OHT vs CTRL
ENSG00000128595	CALU	-0.599586	1.16e-10	24 h 4OHT vs CTRL
ENSG00000204525	HLA-C	-0.803321	1.24e-10	24 h 4OHT vs CTRL
ENSG00000150768	DLAT	1.00765	1.24e-10	24 h 4OHT vs CTRL
ENSG00000188290	HES4	1.90397	1.24e-10	24 h 4OHT vs CTRL
ENSG00000113407	TARS	0.626318	1.25e-10	24 h 4OHT vs CTRL
ENSG00000138134	STAMBPL1	1.27887	1.26e-10	24 h 4OHT vs CTRL
ENSG00000149100	EIF3M	0.810847	1.29e-10	24 h 4OHT vs CTRL
ENSG00000087269	NOP14	1.15468	1.3e-10	24 h 4OHT vs CTRL
ENSG00000132153	DHX30	0.926944	1.31e-10	24 h 4OHT vs CTRL
ENSG00000105676	ARMC6	1.02332	1.33e-10	24 h 4OHT vs CTRL
ENSG00000059588	TARBP1	1.22314	1.33e-10	24 h 4OHT vs CTRL
ENSG00000110721	CHKA	0.976937	1.34e-10	24 h 4OHT vs CTRL
ENSG00000164741	DLC1	-0.997863	1.34e-10	24 h 4OHT vs CTRL
ENSG00000103196	CRISPLD2	-1.92276	1.35e-10	24 h 4OHT vs CTRL
ENSG00000132541	RIDA	1.18596	1.36e-10	24 h 4OHT vs CTRL
ENSG00000188211	NCR3LG1	1.54763	1.37e-10	24 h 4OHT vs CTRL
ENSG00000085491	SLC25A24	-0.870199	1.37e-10	24 h 4OHT vs CTRL
ENSG00000163933	RFT1	1.09643	1.38e-10	24 h 4OHT vs CTRL
ENSG00000175455	CCDC14	-0.857164	1.4e-10	24 h 4OHT vs CTRL
ENSG00000182224	CYB5D1	1.44582	1.4e-10	24 h 4OHT vs CTRL
ENSG00000099901	RANBP1	0.803747	1.41e-10	24 h 4OHT vs CTRL
ENSG00000141480	ARRB2	1.00703	1.44e-10	24 h 4OHT vs CTRL
ENSG00000140307	GTF2A2	0.880194	1.47e-10	24 h 4OHT vs CTRL
ENSG00000151693	ASAP2	-0.895675	1.49e-10	24 h 4OHT vs CTRL
ENSG00000183048	SLC25A10	2.23086	1.49e-10	24 h 4OHT vs CTRL
ENSG00000138593	SECISBP2L	-1.04535	1.5e-10	24 h 4OHT vs CTRL
ENSG00000122643	NT5C3A	1.25143	1.51e-10	24 h 4OHT vs CTRL
ENSG00000109971	HSPA8	0.764698	1.51e-10	24 h 4OHT vs CTRL
ENSG00000175772	LINC01106	2.23377	1.53e-10	24 h 4OHT vs CTRL
ENSG00000138035	PNPT1	0.926529	1.53e-10	24 h 4OHT vs CTRL
ENSG00000103356	EARS2	1.13777	1.54e-10	24 h 4OHT vs CTRL
ENSG00000079785	DDX1	0.779342	1.55e-10	24 h 4OHT vs CTRL
ENSG00000167962	ZNF598	1.16645	1.57e-10	24 h 4OHT vs CTRL
ENSG00000108883	EFTUD2	0.705079	1.6e-10	24 h 4OHT vs CTRL
ENSG00000112977	DAP	-0.914692	1.6e-10	24 h 4OHT vs CTRL
ENSG00000041880	PARP3	-0.782961	1.6e-10	24 h 4OHT vs CTRL
ENSG00000110104	CCDC86	1.93882	1.61e-10	24 h 4OHT vs CTRL
ENSG00000115368	WDR75	0.767336	1.63e-10	24 h 4OHT vs CTRL
ENSG00000065989	PDE4A	3.2396	1.64e-10	24 h 4OHT vs CTRL
ENSG00000140836	ZFHX3	-1.33555	1.64e-10	24 h 4OHT vs CTRL
ENSG00000178741	COX5A	0.655358	1.65e-10	24 h 4OHT vs CTRL
ENSG00000182197	EXT1	-1.03074	1.68e-10	24 h 4OHT vs CTRL
ENSG00000160789	LMNA	-0.90632	1.68e-10	24 h 4OHT vs CTRL
ENSG00000168461	RAB31	-0.705777	1.71e-10	24 h 4OHT vs CTRL
ENSG00000166582	CENPV	1.21647	1.71e-10	24 h 4OHT vs CTRL
ENSG00000103423	DNAJA3	1.08524	1.71e-10	24 h 4OHT vs CTRL
ENSG00000189403	HMGB1	0.619262	1.74e-10	24 h 4OHT vs CTRL
ENSG00000131236	CAP1	-0.807644	1.76e-10	24 h 4OHT vs CTRL
ENSG00000082212	ME2	0.809841	1.78e-10	24 h 4OHT vs CTRL
ENSG00000112394	SLC16A10	1.99194	1.78e-10	24 h 4OHT vs CTRL
ENSG00000213337	ANKRD39	0.98335	1.78e-10	24 h 4OHT vs CTRL
ENSG00000082438	COBLL1	1.36864	1.79e-10	24 h 4OHT vs CTRL
ENSG00000101298	SNPH	-2.21934	1.8e-10	24 h 4OHT vs CTRL
ENSG00000164163	ABCE1	0.896598	1.8e-10	24 h 4OHT vs CTRL
ENSG00000002586	CD99	-1.00903	1.81e-10	24 h 4OHT vs CTRL
ENSG00000165572	KBTBD6	0.920749	1.81e-10	24 h 4OHT vs CTRL
ENSG00000073536	NLE1	1.38407	1.82e-10	24 h 4OHT vs CTRL
ENSG00000082515	MRPL22	0.770598	1.83e-10	24 h 4OHT vs CTRL
ENSG00000029993	HMGB3	-0.778061	1.84e-10	24 h 4OHT vs CTRL
ENSG00000156218	ADAMTSL3	-1.77701	1.84e-10	24 h 4OHT vs CTRL
ENSG00000187957	DNER	-0.953118	1.84e-10	24 h 4OHT vs CTRL
ENSG00000278291	AL161772.1	1.72352	1.86e-10	24 h 4OHT vs CTRL
ENSG00000145354	CISD2	0.93674	1.86e-10	24 h 4OHT vs CTRL
ENSG00000069020	MAST4	-2.15254	1.88e-10	24 h 4OHT vs CTRL
ENSG00000176170	SPHK1	1.55266	1.89e-10	24 h 4OHT vs CTRL
ENSG00000103035	PSMD7	0.692678	1.89e-10	24 h 4OHT vs CTRL
ENSG00000184220	CMSS1	1.13268	1.89e-10	24 h 4OHT vs CTRL
ENSG00000181722	ZBTB20	-0.760069	1.9e-10	24 h 4OHT vs CTRL
ENSG00000136875	PRPF4	0.829336	1.95e-10	24 h 4OHT vs CTRL
ENSG00000069966	GNB5	-0.879548	1.96e-10	24 h 4OHT vs CTRL
ENSG00000204392	LSM2	1.0433	1.96e-10	24 h 4OHT vs CTRL
ENSG00000155903	RASA2	-1.10369	1.98e-10	24 h 4OHT vs CTRL
ENSG00000239779	WBP1	-1.51258	1.99e-10	24 h 4OHT vs CTRL
ENSG00000132429	POPDC3	1.93193	2e-10	24 h 4OHT vs CTRL
ENSG00000164961	WASHC5	1.00586	2e-10	24 h 4OHT vs CTRL
ENSG00000185697	MYBL1	-1.30814	2e-10	24 h 4OHT vs CTRL
ENSG00000075213	SEMA3A	-1.22905	2.01e-10	24 h 4OHT vs CTRL
ENSG00000183605	SFXN4	1.0194	2.01e-10	24 h 4OHT vs CTRL
ENSG00000070423	RNF126	1.29944	2.01e-10	24 h 4OHT vs CTRL
ENSG00000186951	PPARA	-2.88148	2.02e-10	24 h 4OHT vs CTRL
ENSG00000102900	NUP93	0.997154	2.04e-10	24 h 4OHT vs CTRL
ENSG00000033867	SLC4A7	-0.804486	2.05e-10	24 h 4OHT vs CTRL
ENSG00000198355	PIM3	1.23753	2.07e-10	24 h 4OHT vs CTRL
ENSG00000133028	SCO1	0.877697	2.07e-10	24 h 4OHT vs CTRL
ENSG00000085872	CHERP	0.888902	2.08e-10	24 h 4OHT vs CTRL
ENSG00000154146	NRGN	-1.28171	2.1e-10	24 h 4OHT vs CTRL
ENSG00000165801	ARHGEF40	-1.41317	2.1e-10	24 h 4OHT vs CTRL
ENSG00000075790	BCAP29	-0.756724	2.11e-10	24 h 4OHT vs CTRL
ENSG00000122376	SHLD2	0.815789	2.12e-10	24 h 4OHT vs CTRL
ENSG00000064995	TAF11	0.813633	2.15e-10	24 h 4OHT vs CTRL
ENSG00000100242	SUN2	-1.1991	2.15e-10	24 h 4OHT vs CTRL
ENSG00000115946	PNO1	1.1809	2.15e-10	24 h 4OHT vs CTRL
ENSG00000205937	RNPS1	0.68208	2.15e-10	24 h 4OHT vs CTRL
ENSG00000254615	AC027031.2	1.21904	2.15e-10	24 h 4OHT vs CTRL
ENSG00000036549	AC118549.1	0.687946	2.16e-10	24 h 4OHT vs CTRL
ENSG00000253368	TRNP1	1.62916	2.18e-10	24 h 4OHT vs CTRL
ENSG00000039123	MTREX	0.689818	2.2e-10	24 h 4OHT vs CTRL
ENSG00000117394	SLC2A1	-1.05222	2.21e-10	24 h 4OHT vs CTRL
ENSG00000270696	AC005034.3	1.03256	2.22e-10	24 h 4OHT vs CTRL
ENSG00000104324	CPQ	-1.71514	2.23e-10	24 h 4OHT vs CTRL
ENSG00000119943	PYROXD2	-1.77873	2.26e-10	24 h 4OHT vs CTRL
ENSG00000165526	RPUSD4	1.10104	2.31e-10	24 h 4OHT vs CTRL
ENSG00000003436	TFPI	-1.17295	2.32e-10	24 h 4OHT vs CTRL
ENSG00000110330	BIRC2	-0.878802	2.33e-10	24 h 4OHT vs CTRL
ENSG00000182718	ANXA2	-1.42924	2.34e-10	24 h 4OHT vs CTRL
ENSG00000141101	NOB1	1.20506	2.38e-10	24 h 4OHT vs CTRL
ENSG00000103249	CLCN7	1.16289	2.38e-10	24 h 4OHT vs CTRL
ENSG00000162959	MEMO1	0.873771	2.38e-10	24 h 4OHT vs CTRL
ENSG00000183873	SCN5A	-2.97117	2.39e-10	24 h 4OHT vs CTRL
ENSG00000104714	ERICH1	0.740689	2.41e-10	24 h 4OHT vs CTRL
ENSG00000135842	NIBAN1	-1.36489	2.45e-10	24 h 4OHT vs CTRL
ENSG00000217930	PAM16	1.64406	2.45e-10	24 h 4OHT vs CTRL
ENSG00000057704	TMCC3	-2.19949	2.45e-10	24 h 4OHT vs CTRL
ENSG00000009335	UBE3C	0.627866	2.46e-10	24 h 4OHT vs CTRL
ENSG00000104885	DOT1L	0.95008	2.46e-10	24 h 4OHT vs CTRL
ENSG00000184867	ARMCX2	-1.25682	2.46e-10	24 h 4OHT vs CTRL
ENSG00000131871	SELENOS	-0.812365	2.46e-10	24 h 4OHT vs CTRL
ENSG00000139842	CUL4A	0.645427	2.46e-10	24 h 4OHT vs CTRL
ENSG00000172893	DHCR7	1.75185	2.46e-10	24 h 4OHT vs CTRL
ENSG00000116191	RALGPS2	-0.823353	2.47e-10	24 h 4OHT vs CTRL
ENSG00000013288	MAN2B2	-1.24442	2.5e-10	24 h 4OHT vs CTRL
ENSG00000006282	SPATA20	-1.34924	2.54e-10	24 h 4OHT vs CTRL
ENSG00000237187	NR2F1-AS1	-1.21113	2.57e-10	24 h 4OHT vs CTRL
ENSG00000119421	NDUFA8	0.812761	2.57e-10	24 h 4OHT vs CTRL
ENSG00000107679	PLEKHA1	0.670737	2.58e-10	24 h 4OHT vs CTRL
ENSG00000173674	EIF1AX	0.701674	2.58e-10	24 h 4OHT vs CTRL
ENSG00000138095	LRPPRC	0.647823	2.61e-10	24 h 4OHT vs CTRL
ENSG00000166333	ILK	-1.19788	2.65e-10	24 h 4OHT vs CTRL
ENSG00000183010	PYCR1	0.941096	2.75e-10	24 h 4OHT vs CTRL
ENSG00000170364	SETMAR	1.29105	2.85e-10	24 h 4OHT vs CTRL
ENSG00000117525	F3	-1.84175	2.89e-10	24 h 4OHT vs CTRL
ENSG00000196526	AFAP1	-1.3501	2.98e-10	24 h 4OHT vs CTRL
ENSG00000110328	GALNT18	6.11631	2.98e-10	24 h 4OHT vs CTRL
ENSG00000108651	UTP6	0.719777	2.99e-10	24 h 4OHT vs CTRL
ENSG00000128656	CHN1	1.14936	3.02e-10	24 h 4OHT vs CTRL
ENSG00000169251	NMD3	0.861661	3.03e-10	24 h 4OHT vs CTRL
ENSG00000007520	TSR3	0.786253	3.03e-10	24 h 4OHT vs CTRL
ENSG00000182004	SNRPE	0.70817	3.04e-10	24 h 4OHT vs CTRL
ENSG00000115977	AAK1	-0.803321	3.05e-10	24 h 4OHT vs CTRL
ENSG00000166797	CIAO2A	0.824216	3.06e-10	24 h 4OHT vs CTRL
ENSG00000001497	LAS1L	1.01256	3.06e-10	24 h 4OHT vs CTRL
ENSG00000155115	GTF3C6	0.995522	3.07e-10	24 h 4OHT vs CTRL
ENSG00000170445	HARS	0.804268	3.08e-10	24 h 4OHT vs CTRL
ENSG00000078237	TIGAR	1.38591	3.11e-10	24 h 4OHT vs CTRL
ENSG00000076003	MCM6	0.983299	3.17e-10	24 h 4OHT vs CTRL
ENSG00000136450	SRSF1	0.719105	3.19e-10	24 h 4OHT vs CTRL
ENSG00000182552	RWDD4	0.862668	3.19e-10	24 h 4OHT vs CTRL
ENSG00000148985	PGAP2	1.36666	3.19e-10	24 h 4OHT vs CTRL
ENSG00000065978	YBX1	0.629424	3.2e-10	24 h 4OHT vs CTRL
ENSG00000128059	PPAT	1.09413	3.2e-10	24 h 4OHT vs CTRL
ENSG00000126368	NR1D1	2.41827	3.23e-10	24 h 4OHT vs CTRL
ENSG00000185760	KCNQ5	1.29215	3.27e-10	24 h 4OHT vs CTRL
ENSG00000105755	ETHE1	-0.860207	3.28e-10	24 h 4OHT vs CTRL
ENSG00000167702	KIFC2	-1.95008	3.29e-10	24 h 4OHT vs CTRL
ENSG00000108064	TFAM	0.802967	3.3e-10	24 h 4OHT vs CTRL
ENSG00000198176	TFDP1	0.804541	3.3e-10	24 h 4OHT vs CTRL
ENSG00000163697	APBB2	-1.17483	3.38e-10	24 h 4OHT vs CTRL
ENSG00000226380	AC016831.1	-1.4667	3.4e-10	24 h 4OHT vs CTRL
ENSG00000132004	FBXW9	1.57141	3.41e-10	24 h 4OHT vs CTRL
ENSG00000137812	KNL1	-0.929348	3.41e-10	24 h 4OHT vs CTRL
ENSG00000156502	SUPV3L1	0.894227	3.43e-10	24 h 4OHT vs CTRL
ENSG00000160633	SAFB	0.796444	3.5e-10	24 h 4OHT vs CTRL
ENSG00000153443	UBALD1	1.843	3.51e-10	24 h 4OHT vs CTRL
ENSG00000105855	ITGB8	-2.10451	3.52e-10	24 h 4OHT vs CTRL
ENSG00000197763	TXNRD3	0.997297	3.52e-10	24 h 4OHT vs CTRL
ENSG00000104356	POP1	0.781571	3.52e-10	24 h 4OHT vs CTRL
ENSG00000171421	MRPL36	1.10291	3.73e-10	24 h 4OHT vs CTRL
ENSG00000115207	GTF3C2	0.880631	3.77e-10	24 h 4OHT vs CTRL
ENSG00000123739	PLA2G12A	0.805755	3.78e-10	24 h 4OHT vs CTRL
ENSG00000186017	ZNF566	1.41349	3.82e-10	24 h 4OHT vs CTRL
ENSG00000126950	TMEM35A	-2.16422	3.9e-10	24 h 4OHT vs CTRL
ENSG00000119632	IFI27L2	-1.17695	3.93e-10	24 h 4OHT vs CTRL
ENSG00000165507	DEPP1	-4.65876	3.93e-10	24 h 4OHT vs CTRL
ENSG00000152464	RPP38	1.45486	3.98e-10	24 h 4OHT vs CTRL
ENSG00000213722	DDAH2	-1.46503	4.02e-10	24 h 4OHT vs CTRL
ENSG00000112137	PHACTR1	1.47173	4.03e-10	24 h 4OHT vs CTRL
ENSG00000239322	ATP6V1B1-AS1	2.16168	4.07e-10	24 h 4OHT vs CTRL
ENSG00000156256	USP16	0.814923	4.09e-10	24 h 4OHT vs CTRL
ENSG00000120699	EXOSC8	1.02916	4.14e-10	24 h 4OHT vs CTRL
ENSG00000108219	TSPAN14	-1.02651	4.15e-10	24 h 4OHT vs CTRL
ENSG00000139146	SINHCAF	1.31773	4.15e-10	24 h 4OHT vs CTRL
ENSG00000051620	HEBP2	-0.767266	4.16e-10	24 h 4OHT vs CTRL
ENSG00000180098	TRNAU1AP	-1.12135	4.16e-10	24 h 4OHT vs CTRL
ENSG00000241360	PDXP	1.05608	4.16e-10	24 h 4OHT vs CTRL
ENSG00000198805	PNP	1.37325	4.17e-10	24 h 4OHT vs CTRL
ENSG00000170456	DENND5B	-1.21408	4.2e-10	24 h 4OHT vs CTRL
ENSG00000177479	ARIH2	0.650882	4.2e-10	24 h 4OHT vs CTRL
ENSG00000085721	RRN3	0.828715	4.2e-10	24 h 4OHT vs CTRL
ENSG00000104964	TLE5	-0.990018	4.21e-10	24 h 4OHT vs CTRL
ENSG00000147533	GOLGA7	0.912986	4.25e-10	24 h 4OHT vs CTRL
ENSG00000115648	MLPH	-1.21856	4.25e-10	24 h 4OHT vs CTRL
ENSG00000206503	HLA-A	-0.887739	4.32e-10	24 h 4OHT vs CTRL
ENSG00000104081	BMF	-3.17131	4.35e-10	24 h 4OHT vs CTRL
ENSG00000101911	PRPS2	0.931261	4.39e-10	24 h 4OHT vs CTRL
ENSG00000213347	MXD3	-2.35126	4.45e-10	24 h 4OHT vs CTRL
ENSG00000107159	CA9	-3.25094	4.5e-10	24 h 4OHT vs CTRL
ENSG00000155229	MMS19	0.907259	4.53e-10	24 h 4OHT vs CTRL
ENSG00000170027	YWHAG	0.685353	4.53e-10	24 h 4OHT vs CTRL
ENSG00000129235	TXNDC17	0.645327	4.56e-10	24 h 4OHT vs CTRL
ENSG00000073331	ALPK1	-1.11698	4.63e-10	24 h 4OHT vs CTRL
ENSG00000135317	SNX14	-0.70249	4.63e-10	24 h 4OHT vs CTRL
ENSG00000105197	TIMM50	0.920346	4.65e-10	24 h 4OHT vs CTRL
ENSG00000136682	CBWD2	1.12696	4.65e-10	24 h 4OHT vs CTRL
ENSG00000155366	RHOC	-0.782952	4.65e-10	24 h 4OHT vs CTRL
ENSG00000143924	EML4	0.72904	4.68e-10	24 h 4OHT vs CTRL
ENSG00000144810	COL8A1	-1.70556	4.68e-10	24 h 4OHT vs CTRL
ENSG00000178537	SLC25A20	1.96357	4.68e-10	24 h 4OHT vs CTRL
ENSG00000119616	FCF1	0.750711	4.73e-10	24 h 4OHT vs CTRL
ENSG00000162576	MXRA8	-1.11398	4.79e-10	24 h 4OHT vs CTRL
ENSG00000148459	PDSS1	1.46992	4.86e-10	24 h 4OHT vs CTRL
ENSG00000127080	IPPK	1.30401	4.88e-10	24 h 4OHT vs CTRL
ENSG00000167642	SPINT2	-2.012	4.91e-10	24 h 4OHT vs CTRL
ENSG00000173465	ZNRD2	1.43135	4.93e-10	24 h 4OHT vs CTRL
ENSG00000186222	BLOC1S4	0.911839	4.95e-10	24 h 4OHT vs CTRL
ENSG00000156113	KCNMA1	-0.832702	5.04e-10	24 h 4OHT vs CTRL
ENSG00000161714	PLCD3	-0.873673	5.06e-10	24 h 4OHT vs CTRL
ENSG00000095209	TMEM38B	1.4271	5.1e-10	24 h 4OHT vs CTRL
ENSG00000117500	TMED5	0.859087	5.1e-10	24 h 4OHT vs CTRL
ENSG00000070214	SLC44A1	-0.830155	5.16e-10	24 h 4OHT vs CTRL
ENSG00000077238	IL4R	-1.01444	5.2e-10	24 h 4OHT vs CTRL
ENSG00000205683	DPF3	-2.27956	5.33e-10	24 h 4OHT vs CTRL
ENSG00000148300	REXO4	1.18332	5.39e-10	24 h 4OHT vs CTRL
ENSG00000185842	DNAH14	1.15824	5.42e-10	24 h 4OHT vs CTRL
ENSG00000172638	EFEMP2	-1.31516	5.45e-10	24 h 4OHT vs CTRL
ENSG00000167552	TUBA1A	-2.20726	5.48e-10	24 h 4OHT vs CTRL
ENSG00000091127	PUS7	1.08338	5.51e-10	24 h 4OHT vs CTRL
ENSG00000115419	GLS	0.615016	5.54e-10	24 h 4OHT vs CTRL
ENSG00000143147	GPR161	-1.28352	5.54e-10	24 h 4OHT vs CTRL
ENSG00000170919	TPT1-AS1	-1.83114	5.56e-10	24 h 4OHT vs CTRL
ENSG00000074582	BCS1L	1.58545	5.59e-10	24 h 4OHT vs CTRL
ENSG00000101158	NELFCD	0.776535	5.63e-10	24 h 4OHT vs CTRL
ENSG00000196236	XPNPEP3	0.801048	5.65e-10	24 h 4OHT vs CTRL
ENSG00000130414	NDUFA10	0.694833	5.67e-10	24 h 4OHT vs CTRL
ENSG00000140848	CPNE2	-1.24608	5.86e-10	24 h 4OHT vs CTRL
ENSG00000197798	FAM118B	1.30096	5.88e-10	24 h 4OHT vs CTRL
ENSG00000100413	POLR3H	1.00857	5.92e-10	24 h 4OHT vs CTRL
ENSG00000139641	ESYT1	-0.733619	6.04e-10	24 h 4OHT vs CTRL
ENSG00000157045	NTAN1	-0.904607	6.09e-10	24 h 4OHT vs CTRL
ENSG00000166801	FAM111A	-0.864899	6.09e-10	24 h 4OHT vs CTRL
ENSG00000197969	VPS13A	0.657932	6.09e-10	24 h 4OHT vs CTRL
ENSG00000103365	GGA2	0.884233	6.11e-10	24 h 4OHT vs CTRL
ENSG00000006695	COX10	1.20125	6.12e-10	24 h 4OHT vs CTRL
ENSG00000116922	C1orf109	1.02368	6.13e-10	24 h 4OHT vs CTRL
ENSG00000123395	ATG101	0.844052	6.14e-10	24 h 4OHT vs CTRL
ENSG00000175662	TOM1L2	-1.4327	6.27e-10	24 h 4OHT vs CTRL
ENSG00000071462	BUD23	0.595204	6.3e-10	24 h 4OHT vs CTRL
ENSG00000115364	MRPL19	0.741274	6.32e-10	24 h 4OHT vs CTRL
ENSG00000143811	PYCR2	0.748578	6.34e-10	24 h 4OHT vs CTRL
ENSG00000071242	RPS6KA2	-1.12842	6.44e-10	24 h 4OHT vs CTRL
ENSG00000100749	VRK1	0.894119	6.53e-10	24 h 4OHT vs CTRL
ENSG00000125826	RBCK1	0.658966	6.65e-10	24 h 4OHT vs CTRL
ENSG00000235162	C12orf75	-0.752439	6.68e-10	24 h 4OHT vs CTRL
ENSG00000198892	SHISA4	-1.48779	6.76e-10	24 h 4OHT vs CTRL
ENSG00000154153	RETREG1	-1.44556	6.85e-10	24 h 4OHT vs CTRL
ENSG00000196586	MYO6	-0.587693	6.89e-10	24 h 4OHT vs CTRL
ENSG00000018189	RUFY3	-0.914211	6.9e-10	24 h 4OHT vs CTRL
ENSG00000170581	STAT2	-1.35508	7.09e-10	24 h 4OHT vs CTRL
ENSG00000079257	LXN	-2.51501	7.12e-10	24 h 4OHT vs CTRL
ENSG00000102401	ARMCX3	-1.10049	7.18e-10	24 h 4OHT vs CTRL
ENSG00000108592	FTSJ3	0.869183	7.19e-10	24 h 4OHT vs CTRL
ENSG00000159388	BTG2	2.30862	7.34e-10	24 h 4OHT vs CTRL
ENSG00000132330	SCLY	1.12614	7.36e-10	24 h 4OHT vs CTRL
ENSG00000030419	IKZF2	-1.98803	7.4e-10	24 h 4OHT vs CTRL
ENSG00000110172	CHORDC1	1.15584	7.4e-10	24 h 4OHT vs CTRL
ENSG00000125912	NCLN	0.981372	7.5e-10	24 h 4OHT vs CTRL
ENSG00000049246	PER3	1.51738	7.63e-10	24 h 4OHT vs CTRL
ENSG00000164574	GALNT10	-1.01092	7.63e-10	24 h 4OHT vs CTRL
ENSG00000148737	TCF7L2	-0.707058	7.73e-10	24 h 4OHT vs CTRL
ENSG00000066855	MTFR1	1.03358	7.73e-10	24 h 4OHT vs CTRL
ENSG00000131504	DIAPH1	0.83996	7.77e-10	24 h 4OHT vs CTRL
ENSG00000175054	ATR	0.921829	7.77e-10	24 h 4OHT vs CTRL
ENSG00000198954	KIF1BP	-0.784893	7.79e-10	24 h 4OHT vs CTRL
ENSG00000112851	ERBIN	-0.828549	7.79e-10	24 h 4OHT vs CTRL
ENSG00000108021	TASOR2	0.88736	7.85e-10	24 h 4OHT vs CTRL
ENSG00000164346	NSA2	0.537105	7.9e-10	24 h 4OHT vs CTRL
ENSG00000144401	METTL21A	1.0097	7.95e-10	24 h 4OHT vs CTRL
ENSG00000011422	PLAUR	-1.44011	8e-10	24 h 4OHT vs CTRL
ENSG00000152782	PANK1	1.13881	8e-10	24 h 4OHT vs CTRL
ENSG00000101040	ZMYND8	-0.740688	8.07e-10	24 h 4OHT vs CTRL
ENSG00000105671	DDX49	1.31182	8.07e-10	24 h 4OHT vs CTRL
ENSG00000172336	POP7	0.842368	8.07e-10	24 h 4OHT vs CTRL
ENSG00000214160	ALG3	1.04649	8.09e-10	24 h 4OHT vs CTRL
ENSG00000154359	LONRF1	1.42411	8.16e-10	24 h 4OHT vs CTRL
ENSG00000184254	ALDH1A3	-1.00132	8.28e-10	24 h 4OHT vs CTRL
ENSG00000175279	CENPS	0.814491	8.34e-10	24 h 4OHT vs CTRL
ENSG00000100591	AHSA1	0.969044	8.35e-10	24 h 4OHT vs CTRL
ENSG00000170396	ZNF804A	1.51889	8.44e-10	24 h 4OHT vs CTRL
ENSG00000123130	ACOT9	-0.7523	8.48e-10	24 h 4OHT vs CTRL
ENSG00000132326	PER2	1.8696	8.54e-10	24 h 4OHT vs CTRL
ENSG00000083444	PLOD1	-0.94105	8.59e-10	24 h 4OHT vs CTRL
ENSG00000035403	VCL	-1.36672	8.61e-10	24 h 4OHT vs CTRL
ENSG00000145332	KLHL8	0.90753	8.69e-10	24 h 4OHT vs CTRL
ENSG00000166411	IDH3A	0.813081	8.73e-10	24 h 4OHT vs CTRL
ENSG00000057019	DCBLD2	-1.00594	8.74e-10	24 h 4OHT vs CTRL
ENSG00000104691	UBXN8	1.06026	8.74e-10	24 h 4OHT vs CTRL
ENSG00000102030	NAA10	0.904905	8.85e-10	24 h 4OHT vs CTRL
ENSG00000062725	APPBP2	-0.71039	8.92e-10	24 h 4OHT vs CTRL
ENSG00000121579	NAA50	0.817915	8.97e-10	24 h 4OHT vs CTRL
ENSG00000173141	MRPL57	0.661347	9e-10	24 h 4OHT vs CTRL
ENSG00000127920	GNG11	-1.32446	9.07e-10	24 h 4OHT vs CTRL
ENSG00000171865	RNASEH1	0.991808	9.13e-10	24 h 4OHT vs CTRL
ENSG00000144642	RBMS3	-1.50079	9.22e-10	24 h 4OHT vs CTRL
ENSG00000188483	IER5L	-1.20704	9.29e-10	24 h 4OHT vs CTRL
ENSG00000153317	ASAP1	-0.601031	9.29e-10	24 h 4OHT vs CTRL
ENSG00000205544	TMEM256	-0.787951	9.3e-10	24 h 4OHT vs CTRL
ENSG00000171316	CHD7	1.03377	9.32e-10	24 h 4OHT vs CTRL
ENSG00000181274	FRAT2	1.20766	9.37e-10	24 h 4OHT vs CTRL
ENSG00000136897	MRPL50	1.01708	9.43e-10	24 h 4OHT vs CTRL
ENSG00000135541	AHI1	1.01016	9.52e-10	24 h 4OHT vs CTRL
ENSG00000054793	ATP9A	-1.13041	9.59e-10	24 h 4OHT vs CTRL
ENSG00000123992	DNPEP	0.823602	9.64e-10	24 h 4OHT vs CTRL
ENSG00000173442	EHBP1L1	-1.73485	9.64e-10	24 h 4OHT vs CTRL
ENSG00000005156	LIG3	0.882174	9.67e-10	24 h 4OHT vs CTRL
ENSG00000065268	WDR18	0.912389	9.67e-10	24 h 4OHT vs CTRL
ENSG00000105810	CDK6	1.03242	9.67e-10	24 h 4OHT vs CTRL
ENSG00000133816	MICAL2	-0.946771	9.67e-10	24 h 4OHT vs CTRL
ENSG00000134278	SPIRE1	0.762792	9.67e-10	24 h 4OHT vs CTRL
ENSG00000096063	SRPK1	0.642907	9.81e-10	24 h 4OHT vs CTRL
ENSG00000116898	MRPS15	0.975783	9.83e-10	24 h 4OHT vs CTRL
ENSG00000225746	MEG8	-1.5327	9.83e-10	24 h 4OHT vs CTRL
ENSG00000127463	EMC1	0.915467	9.9e-10	24 h 4OHT vs CTRL
ENSG00000184216	IRAK1	0.814436	1.01e-09	24 h 4OHT vs CTRL
ENSG00000122420	PTGFR	-1.80771	1.02e-09	24 h 4OHT vs CTRL
ENSG00000149925	ALDOA	-0.869708	1.02e-09	24 h 4OHT vs CTRL
ENSG00000102265	TIMP1	-0.80631	1.04e-09	24 h 4OHT vs CTRL
ENSG00000138495	COX17	0.842688	1.04e-09	24 h 4OHT vs CTRL
ENSG00000127616	SMARCA4	0.733413	1.04e-09	24 h 4OHT vs CTRL
ENSG00000099995	SF3A1	0.861355	1.05e-09	24 h 4OHT vs CTRL
ENSG00000266472	MRPS21	0.692233	1.05e-09	24 h 4OHT vs CTRL
ENSG00000262919	CCNQ	1.00231	1.05e-09	24 h 4OHT vs CTRL
ENSG00000060069	CTDP1	0.883716	1.06e-09	24 h 4OHT vs CTRL
ENSG00000114631	PODXL2	2.68457	1.08e-09	24 h 4OHT vs CTRL
ENSG00000171793	CTPS1	0.960199	1.08e-09	24 h 4OHT vs CTRL
ENSG00000109084	TMEM97	0.86517	1.08e-09	24 h 4OHT vs CTRL
ENSG00000116285	ERRFI1	-1.71112	1.09e-09	24 h 4OHT vs CTRL
ENSG00000125835	SNRPB	0.652737	1.09e-09	24 h 4OHT vs CTRL
ENSG00000091317	CMTM6	-0.987321	1.11e-09	24 h 4OHT vs CTRL
ENSG00000092201	SUPT16H	0.610511	1.12e-09	24 h 4OHT vs CTRL
ENSG00000109046	WSB1	-1.17731	1.13e-09	24 h 4OHT vs CTRL
ENSG00000114999	TTL	0.607757	1.16e-09	24 h 4OHT vs CTRL
ENSG00000163714	U2SURP	0.521081	1.17e-09	24 h 4OHT vs CTRL
ENSG00000168439	STIP1	0.832967	1.17e-09	24 h 4OHT vs CTRL
ENSG00000146592	CREB5	1.27461	1.18e-09	24 h 4OHT vs CTRL
ENSG00000178896	EXOSC4	1.43927	1.19e-09	24 h 4OHT vs CTRL
ENSG00000138119	MYOF	-0.680071	1.19e-09	24 h 4OHT vs CTRL
ENSG00000152818	UTRN	-1.13296	1.19e-09	24 h 4OHT vs CTRL
ENSG00000140931	CMTM3	-1.3125	1.21e-09	24 h 4OHT vs CTRL
ENSG00000119242	CCDC92	-1.04707	1.22e-09	24 h 4OHT vs CTRL
ENSG00000108091	CCDC6	0.673729	1.23e-09	24 h 4OHT vs CTRL
ENSG00000114646	CSPG5	2.57749	1.24e-09	24 h 4OHT vs CTRL
ENSG00000127329	PTPRB	-1.28276	1.24e-09	24 h 4OHT vs CTRL
ENSG00000124151	NCOA3	-1.04793	1.24e-09	24 h 4OHT vs CTRL
ENSG00000176102	CSTF3	0.596259	1.26e-09	24 h 4OHT vs CTRL
ENSG00000125485	DDX31	1.30144	1.28e-09	24 h 4OHT vs CTRL
ENSG00000178409	BEND3	1.78787	1.3e-09	24 h 4OHT vs CTRL
ENSG00000113916	BCL6	-1.33467	1.31e-09	24 h 4OHT vs CTRL
ENSG00000041802	LSG1	0.705893	1.31e-09	24 h 4OHT vs CTRL
ENSG00000153107	ANAPC1	0.829774	1.32e-09	24 h 4OHT vs CTRL
ENSG00000119866	BCL11A	1.14416	1.32e-09	24 h 4OHT vs CTRL
ENSG00000130826	DKC1	0.837462	1.33e-09	24 h 4OHT vs CTRL
ENSG00000164022	AIMP1	0.798671	1.34e-09	24 h 4OHT vs CTRL
ENSG00000214022	REPIN1	0.935458	1.35e-09	24 h 4OHT vs CTRL
ENSG00000183624	HMCES	0.870917	1.35e-09	24 h 4OHT vs CTRL
ENSG00000168273	SMIM4	0.682207	1.38e-09	24 h 4OHT vs CTRL
ENSG00000105290	APLP1	-1.50334	1.39e-09	24 h 4OHT vs CTRL
ENSG00000070540	WIPI1	-1.26876	1.4e-09	24 h 4OHT vs CTRL
ENSG00000095752	IL11	-2.44736	1.41e-09	24 h 4OHT vs CTRL
ENSG00000133794	ARNTL	-2.44509	1.41e-09	24 h 4OHT vs CTRL
ENSG00000118922	KLF12	-1.38425	1.42e-09	24 h 4OHT vs CTRL
ENSG00000197451	HNRNPAB	0.971498	1.43e-09	24 h 4OHT vs CTRL
ENSG00000166128	RAB8B	-1.07721	1.44e-09	24 h 4OHT vs CTRL
ENSG00000111665	CDCA3	-0.871452	1.45e-09	24 h 4OHT vs CTRL
ENSG00000164338	UTP15	1.02092	1.45e-09	24 h 4OHT vs CTRL
ENSG00000150776	NKAPD1	0.753753	1.45e-09	24 h 4OHT vs CTRL
ENSG00000122862	SRGN	-1.37643	1.46e-09	24 h 4OHT vs CTRL
ENSG00000101391	CDK5RAP1	1.09129	1.46e-09	24 h 4OHT vs CTRL
ENSG00000187243	MAGED4B	-2.68804	1.47e-09	24 h 4OHT vs CTRL
ENSG00000117152	RGS4	-1.49843	1.47e-09	24 h 4OHT vs CTRL
ENSG00000130159	ECSIT	1.28914	1.48e-09	24 h 4OHT vs CTRL
ENSG00000163104	SMARCAD1	0.687498	1.48e-09	24 h 4OHT vs CTRL
ENSG00000169047	IRS1	-1.219	1.48e-09	24 h 4OHT vs CTRL
ENSG00000260260	SNHG19	-0.721091	1.5e-09	24 h 4OHT vs CTRL
ENSG00000147010	SH3KBP1	-0.696817	1.52e-09	24 h 4OHT vs CTRL
ENSG00000113070	HBEGF	-1.54611	1.52e-09	24 h 4OHT vs CTRL
ENSG00000181649	PHLDA2	0.90134	1.53e-09	24 h 4OHT vs CTRL
ENSG00000102226	USP11	-0.868693	1.57e-09	24 h 4OHT vs CTRL
ENSG00000165626	BEND7	-1.24448	1.58e-09	24 h 4OHT vs CTRL
ENSG00000198363	ASPH	-0.789821	1.59e-09	24 h 4OHT vs CTRL
ENSG00000100335	MIEF1	0.631189	1.61e-09	24 h 4OHT vs CTRL
ENSG00000136933	RABEPK	0.823397	1.62e-09	24 h 4OHT vs CTRL
ENSG00000177311	ZBTB38	-0.668686	1.62e-09	24 h 4OHT vs CTRL
ENSG00000148291	SURF2	1.97266	1.63e-09	24 h 4OHT vs CTRL
ENSG00000107863	ARHGAP21	-0.779006	1.64e-09	24 h 4OHT vs CTRL
ENSG00000139620	KANSL2	1.06809	1.65e-09	24 h 4OHT vs CTRL
ENSG00000132313	MRPL35	0.858257	1.65e-09	24 h 4OHT vs CTRL
ENSG00000138468	SENP7	-1.21233	1.66e-09	24 h 4OHT vs CTRL
ENSG00000197713	RPE	0.686946	1.7e-09	24 h 4OHT vs CTRL
ENSG00000156928	MALSU1	0.647909	1.7e-09	24 h 4OHT vs CTRL
ENSG00000168906	MAT2A	0.665871	1.7e-09	24 h 4OHT vs CTRL
ENSG00000144355	DLX1	1.45506	1.71e-09	24 h 4OHT vs CTRL
ENSG00000131171	SH3BGRL	-1.41858	1.73e-09	24 h 4OHT vs CTRL
ENSG00000196878	LAMB3	-2.12098	1.73e-09	24 h 4OHT vs CTRL
ENSG00000153246	PLA2R1	-3.37688	1.77e-09	24 h 4OHT vs CTRL
ENSG00000048544	MRPS10	0.733639	1.79e-09	24 h 4OHT vs CTRL
ENSG00000152952	PLOD2	-1.67713	1.79e-09	24 h 4OHT vs CTRL
ENSG00000165813	CCDC186	-0.895722	1.82e-09	24 h 4OHT vs CTRL
ENSG00000075223	SEMA3C	-1.48446	1.83e-09	24 h 4OHT vs CTRL
ENSG00000214114	MYCBP	1.01728	1.83e-09	24 h 4OHT vs CTRL
ENSG00000132589	FLOT2	-0.890798	1.86e-09	24 h 4OHT vs CTRL
ENSG00000106554	CHCHD3	0.984702	1.86e-09	24 h 4OHT vs CTRL
ENSG00000133138	TBC1D8B	-1.5722	1.86e-09	24 h 4OHT vs CTRL
ENSG00000054277	OPN3	-0.912061	1.87e-09	24 h 4OHT vs CTRL
ENSG00000127483	HP1BP3	-0.585634	1.87e-09	24 h 4OHT vs CTRL
ENSG00000160075	SSU72	0.691444	1.87e-09	24 h 4OHT vs CTRL
ENSG00000133121	STARD13	-1.43326	1.88e-09	24 h 4OHT vs CTRL
ENSG00000178397	FAM220A	1.2114	1.92e-09	24 h 4OHT vs CTRL
ENSG00000186318	BACE1	-0.568001	1.93e-09	24 h 4OHT vs CTRL
ENSG00000138613	APH1B	-2.36158	1.94e-09	24 h 4OHT vs CTRL
ENSG00000176055	MBLAC2	1.30233	1.95e-09	24 h 4OHT vs CTRL
ENSG00000142197	DOP1B	-1.36867	1.96e-09	24 h 4OHT vs CTRL
ENSG00000129460	NGDN	0.80167	1.98e-09	24 h 4OHT vs CTRL
ENSG00000169764	UGP2	-0.890354	1.99e-09	24 h 4OHT vs CTRL
ENSG00000213619	NDUFS3	0.773474	1.99e-09	24 h 4OHT vs CTRL
ENSG00000146674	IGFBP3	-1.67921	2.04e-09	24 h 4OHT vs CTRL
ENSG00000163431	LMOD1	-3.69913	2.04e-09	24 h 4OHT vs CTRL
ENSG00000107651	SEC23IP	0.616657	2.05e-09	24 h 4OHT vs CTRL
ENSG00000090621	PABPC4	0.854471	2.06e-09	24 h 4OHT vs CTRL
ENSG00000111845	PAK1IP1	0.880099	2.07e-09	24 h 4OHT vs CTRL
ENSG00000155846	PPARGC1B	2.71704	2.08e-09	24 h 4OHT vs CTRL
ENSG00000115816	CEBPZ	0.651752	2.09e-09	24 h 4OHT vs CTRL
ENSG00000168591	TMUB2	-0.769226	2.1e-09	24 h 4OHT vs CTRL
ENSG00000073169	SELENOO	1.31021	2.11e-09	24 h 4OHT vs CTRL
ENSG00000150093	ITGB1	-1.10341	2.11e-09	24 h 4OHT vs CTRL
ENSG00000130305	NSUN5	1.21212	2.12e-09	24 h 4OHT vs CTRL
ENSG00000138439	FAM117B	1.44202	2.16e-09	24 h 4OHT vs CTRL
ENSG00000163132	MSX1	1.20285	2.16e-09	24 h 4OHT vs CTRL
ENSG00000258818	RNASE4	-2.37173	2.16e-09	24 h 4OHT vs CTRL
ENSG00000140474	ULK3	0.759438	2.16e-09	24 h 4OHT vs CTRL
ENSG00000168884	TNIP2	0.902808	2.19e-09	24 h 4OHT vs CTRL
ENSG00000104825	NFKBIB	1.257	2.2e-09	24 h 4OHT vs CTRL
ENSG00000126247	CAPNS1	-0.855703	2.21e-09	24 h 4OHT vs CTRL
ENSG00000114446	IFT57	0.80459	2.22e-09	24 h 4OHT vs CTRL
ENSG00000153933	DGKE	0.925944	2.22e-09	24 h 4OHT vs CTRL
ENSG00000131747	TOP2A	-1.03786	2.25e-09	24 h 4OHT vs CTRL
ENSG00000259494	MRPL46	1.05044	2.27e-09	24 h 4OHT vs CTRL
ENSG00000134243	SORT1	-1.30873	2.27e-09	24 h 4OHT vs CTRL
ENSG00000168779	SHOX2	-1.13237	2.27e-09	24 h 4OHT vs CTRL
ENSG00000112902	SEMA5A	-1.18394	2.28e-09	24 h 4OHT vs CTRL
ENSG00000224982	TMEM233	1.07381	2.28e-09	24 h 4OHT vs CTRL
ENSG00000182628	SKA2	-0.768054	2.3e-09	24 h 4OHT vs CTRL
ENSG00000198121	LPAR1	-1.21417	2.3e-09	24 h 4OHT vs CTRL
ENSG00000261236	BOP1	1.62622	2.3e-09	24 h 4OHT vs CTRL
ENSG00000151093	OXSM	1.36775	2.31e-09	24 h 4OHT vs CTRL
ENSG00000168785	TSPAN5	-0.812302	2.31e-09	24 h 4OHT vs CTRL
ENSG00000100347	SAMM50	0.744134	2.33e-09	24 h 4OHT vs CTRL
ENSG00000258881	AC007040.2	1.7929	2.33e-09	24 h 4OHT vs CTRL
ENSG00000107951	MTPAP	0.819973	2.33e-09	24 h 4OHT vs CTRL
ENSG00000163428	LRRC58	0.858388	2.34e-09	24 h 4OHT vs CTRL
ENSG00000120868	APAF1	-1.07039	2.34e-09	24 h 4OHT vs CTRL
ENSG00000165733	BMS1	0.570405	2.34e-09	24 h 4OHT vs CTRL
ENSG00000168763	CNNM3	1.81779	2.34e-09	24 h 4OHT vs CTRL
ENSG00000011028	MRC2	-1.04511	2.35e-09	24 h 4OHT vs CTRL
ENSG00000275097	AC024940.6	1.31348	2.37e-09	24 h 4OHT vs CTRL
ENSG00000166946	CCNDBP1	-0.918242	2.37e-09	24 h 4OHT vs CTRL
ENSG00000104870	FCGRT	-2.31649	2.39e-09	24 h 4OHT vs CTRL
ENSG00000173926	2003-03-01	1.08889	2.4e-09	24 h 4OHT vs CTRL
ENSG00000048991	R3HDM1	0.776735	2.42e-09	24 h 4OHT vs CTRL
ENSG00000141582	CBX4	-0.970643	2.42e-09	24 h 4OHT vs CTRL
ENSG00000136436	CALCOCO2	-0.743102	2.43e-09	24 h 4OHT vs CTRL
ENSG00000138688	KIAA1109	-0.773856	2.44e-09	24 h 4OHT vs CTRL
ENSG00000150403	TMCO3	-0.847199	2.45e-09	24 h 4OHT vs CTRL
ENSG00000120158	RCL1	0.987674	2.46e-09	24 h 4OHT vs CTRL
ENSG00000125977	EIF2S2	0.612432	2.46e-09	24 h 4OHT vs CTRL
ENSG00000272031	ANKRD34A	1.34614	2.51e-09	24 h 4OHT vs CTRL
ENSG00000254911	SCARNA9	-1.28138	2.51e-09	24 h 4OHT vs CTRL
ENSG00000106070	GRB10	0.654743	2.51e-09	24 h 4OHT vs CTRL
ENSG00000171940	ZNF217	-0.740751	2.51e-09	24 h 4OHT vs CTRL
ENSG00000137502	RAB30	-1.65103	2.52e-09	24 h 4OHT vs CTRL
ENSG00000119986	AVPI1	1.18062	2.52e-09	24 h 4OHT vs CTRL
ENSG00000168286	THAP11	1.02426	2.53e-09	24 h 4OHT vs CTRL
ENSG00000254093	PINX1	1.10459	2.54e-09	24 h 4OHT vs CTRL
ENSG00000136451	VEZF1	-0.737132	2.55e-09	24 h 4OHT vs CTRL
ENSG00000112759	SLC29A1	0.714822	2.55e-09	24 h 4OHT vs CTRL
ENSG00000150938	CRIM1	-1.44827	2.56e-09	24 h 4OHT vs CTRL
ENSG00000115211	EIF2B4	0.79955	2.57e-09	24 h 4OHT vs CTRL
ENSG00000113845	TIMMDC1	0.586424	2.58e-09	24 h 4OHT vs CTRL
ENSG00000129007	CALML4	1.34901	2.58e-09	24 h 4OHT vs CTRL
ENSG00000102384	CENPI	-1.23463	2.58e-09	24 h 4OHT vs CTRL
ENSG00000164211	STARD4	-1.67243	2.61e-09	24 h 4OHT vs CTRL
ENSG00000115307	AUP1	0.829909	2.61e-09	24 h 4OHT vs CTRL
ENSG00000105618	PRPF31	0.717569	2.63e-09	24 h 4OHT vs CTRL
ENSG00000111897	SERINC1	-1.11902	2.64e-09	24 h 4OHT vs CTRL
ENSG00000143786	CNIH3	-2.58977	2.65e-09	24 h 4OHT vs CTRL
ENSG00000074071	MRPS34	1.01323	2.65e-09	24 h 4OHT vs CTRL
ENSG00000109919	MTCH2	0.794652	2.66e-09	24 h 4OHT vs CTRL
ENSG00000230615	AL139220.2	-2.1696	2.66e-09	24 h 4OHT vs CTRL
ENSG00000104687	GSR	0.909997	2.68e-09	24 h 4OHT vs CTRL
ENSG00000160796	NBEAL2	1.50844	2.68e-09	24 h 4OHT vs CTRL
ENSG00000174749	FAM241A	1.89554	2.68e-09	24 h 4OHT vs CTRL
ENSG00000198146	ZNF770	0.560135	2.69e-09	24 h 4OHT vs CTRL
ENSG00000124784	RIOK1	1.03147	2.7e-09	24 h 4OHT vs CTRL
ENSG00000140526	ABHD2	-1.10601	2.7e-09	24 h 4OHT vs CTRL
ENSG00000269378	AC022149.1	-1.27615	2.7e-09	24 h 4OHT vs CTRL
ENSG00000159131	GART	0.671162	2.7e-09	24 h 4OHT vs CTRL
ENSG00000169641	LUZP1	-0.726437	2.71e-09	24 h 4OHT vs CTRL
ENSG00000140157	NIPA2	0.803696	2.71e-09	24 h 4OHT vs CTRL
ENSG00000179218	CALR	-0.957491	2.71e-09	24 h 4OHT vs CTRL
ENSG00000179348	GATA2	1.59723	2.71e-09	24 h 4OHT vs CTRL
ENSG00000239282	CASTOR1	-2.30158	2.71e-09	24 h 4OHT vs CTRL
ENSG00000146966	DENND2A	-2.83184	2.72e-09	24 h 4OHT vs CTRL
ENSG00000130935	NOL11	0.650917	2.74e-09	24 h 4OHT vs CTRL
ENSG00000134871	COL4A2	-1.06271	2.74e-09	24 h 4OHT vs CTRL
ENSG00000168883	USP39	0.794728	2.75e-09	24 h 4OHT vs CTRL
ENSG00000100029	PES1	1.24264	2.77e-09	24 h 4OHT vs CTRL
ENSG00000166902	MRPL16	0.796474	2.8e-09	24 h 4OHT vs CTRL
ENSG00000076356	PLXNA2	-3.16421	2.82e-09	24 h 4OHT vs CTRL
ENSG00000204592	HLA-E	-1.13544	2.85e-09	24 h 4OHT vs CTRL
ENSG00000143228	NUF2	-1.03844	2.85e-09	24 h 4OHT vs CTRL
ENSG00000049192	ADAMTS6	-1.35309	2.88e-09	24 h 4OHT vs CTRL
ENSG00000101266	CSNK2A1	0.552665	2.88e-09	24 h 4OHT vs CTRL
ENSG00000108370	RGS9	-3.87901	2.92e-09	24 h 4OHT vs CTRL
ENSG00000113643	RARS	0.622927	2.93e-09	24 h 4OHT vs CTRL
ENSG00000067445	TRO	-1.38191	2.97e-09	24 h 4OHT vs CTRL
ENSG00000105612	DNASE2	-1.10198	2.97e-09	24 h 4OHT vs CTRL
ENSG00000107331	ABCA2	-1.76164	2.97e-09	24 h 4OHT vs CTRL
ENSG00000134453	RBM17	0.577859	3.02e-09	24 h 4OHT vs CTRL
ENSG00000172296	SPTLC3	-2.02794	3.02e-09	24 h 4OHT vs CTRL
ENSG00000135241	PNPLA8	-1.02934	3.08e-09	24 h 4OHT vs CTRL
ENSG00000171680	PLEKHG5	-1.47628	3.11e-09	24 h 4OHT vs CTRL
ENSG00000129515	SNX6	-0.602623	3.11e-09	24 h 4OHT vs CTRL
ENSG00000024422	EHD2	-0.995885	3.12e-09	24 h 4OHT vs CTRL
ENSG00000083838	ZNF446	-2.44217	3.12e-09	24 h 4OHT vs CTRL
ENSG00000114861	FOXP1	-0.659525	3.14e-09	24 h 4OHT vs CTRL
ENSG00000092841	MYL6	-1.18121	3.16e-09	24 h 4OHT vs CTRL
ENSG00000105894	PTN	-1.39972	3.2e-09	24 h 4OHT vs CTRL
ENSG00000136444	RSAD1	1.18075	3.21e-09	24 h 4OHT vs CTRL
ENSG00000145191	EIF2B5	0.760126	3.24e-09	24 h 4OHT vs CTRL
ENSG00000004139	SARM1	1.03613	3.26e-09	24 h 4OHT vs CTRL
ENSG00000116688	MFN2	0.735948	3.36e-09	24 h 4OHT vs CTRL
ENSG00000143436	MRPL9	0.859481	3.36e-09	24 h 4OHT vs CTRL
ENSG00000063180	CA11	1.45658	3.37e-09	24 h 4OHT vs CTRL
ENSG00000127837	AAMP	0.552874	3.37e-09	24 h 4OHT vs CTRL
ENSG00000196363	WDR5	0.628509	3.37e-09	24 h 4OHT vs CTRL
ENSG00000011260	UTP18	0.79599	3.38e-09	24 h 4OHT vs CTRL
ENSG00000106366	SERPINE1	-1.30599	3.38e-09	24 h 4OHT vs CTRL
ENSG00000107262	BAG1	1.09949	3.39e-09	24 h 4OHT vs CTRL
ENSG00000168872	DDX19A	0.801024	3.39e-09	24 h 4OHT vs CTRL
ENSG00000116750	UCHL5	0.735388	3.4e-09	24 h 4OHT vs CTRL
ENSG00000160818	GPATCH4	0.910817	3.43e-09	24 h 4OHT vs CTRL
ENSG00000103145	HCFC1R1	-1.48666	3.44e-09	24 h 4OHT vs CTRL
ENSG00000168389	MFSD2A	1.78931	3.44e-09	24 h 4OHT vs CTRL
ENSG00000232956	SNHG15	1.05044	3.46e-09	24 h 4OHT vs CTRL
ENSG00000089048	ESF1	0.809141	3.46e-09	24 h 4OHT vs CTRL
ENSG00000185238	PRMT3	1.19102	3.48e-09	24 h 4OHT vs CTRL
ENSG00000154127	UBASH3B	-1.28442	3.51e-09	24 h 4OHT vs CTRL
ENSG00000125124	BBS2	-0.990707	3.51e-09	24 h 4OHT vs CTRL
ENSG00000136997	MYC	-4.53241	3.56e-09	24 h 4OHT vs CTRL
ENSG00000169139	UBE2V2	0.606452	3.56e-09	24 h 4OHT vs CTRL
ENSG00000132953	XPO4	0.89873	3.6e-09	24 h 4OHT vs CTRL
ENSG00000006468	ETV1	-2.42346	3.61e-09	24 h 4OHT vs CTRL
ENSG00000139200	PIANP	-1.74589	3.62e-09	24 h 4OHT vs CTRL
ENSG00000101938	CHRDL1	-0.715325	3.62e-09	24 h 4OHT vs CTRL
ENSG00000064102	INTS13	0.995044	3.65e-09	24 h 4OHT vs CTRL
ENSG00000173950	XXYLT1	1.12272	3.73e-09	24 h 4OHT vs CTRL
ENSG00000030582	GRN	-0.971787	3.75e-09	24 h 4OHT vs CTRL
ENSG00000198380	GFPT1	-0.628339	3.8e-09	24 h 4OHT vs CTRL
ENSG00000112208	BAG2	0.793625	3.81e-09	24 h 4OHT vs CTRL
ENSG00000136937	NCBP1	0.669521	3.85e-09	24 h 4OHT vs CTRL
ENSG00000179242	CDH4	-2.10243	3.88e-09	24 h 4OHT vs CTRL
ENSG00000107672	NSMCE4A	0.794537	3.88e-09	24 h 4OHT vs CTRL
ENSG00000164403	SHROOM1	1.66485	3.9e-09	24 h 4OHT vs CTRL
ENSG00000213949	ITGA1	-1.07267	3.92e-09	24 h 4OHT vs CTRL
ENSG00000197321	SVIL	-0.985843	3.93e-09	24 h 4OHT vs CTRL
ENSG00000140945	CDH13	-1.1162	3.94e-09	24 h 4OHT vs CTRL
ENSG00000145349	CAMK2D	-0.872315	3.94e-09	24 h 4OHT vs CTRL
ENSG00000186184	POLR1D	0.648171	3.94e-09	24 h 4OHT vs CTRL
ENSG00000187239	FNBP1	-0.778953	3.94e-09	24 h 4OHT vs CTRL
ENSG00000203706	SERTAD4-AS1	-2.68645	3.94e-09	24 h 4OHT vs CTRL
ENSG00000123159	GIPC1	-0.882975	3.95e-09	24 h 4OHT vs CTRL
ENSG00000162772	ATF3	2.95583	4.03e-09	24 h 4OHT vs CTRL
ENSG00000137497	NUMA1	-0.772089	4.04e-09	24 h 4OHT vs CTRL
ENSG00000165105	RASEF	1.16259	4.04e-09	24 h 4OHT vs CTRL
ENSG00000179546	HTR1D	-2.72224	4.04e-09	24 h 4OHT vs CTRL
ENSG00000157778	PSMG3	0.726705	4.05e-09	24 h 4OHT vs CTRL
ENSG00000110723	EXPH5	1.21311	4.06e-09	24 h 4OHT vs CTRL
ENSG00000198917	SPOUT1	1.65464	4.09e-09	24 h 4OHT vs CTRL
ENSG00000143942	CHAC2	1.82478	4.1e-09	24 h 4OHT vs CTRL
ENSG00000126261	UBA2	0.767698	4.11e-09	24 h 4OHT vs CTRL
ENSG00000061938	TNK2	-0.847598	4.14e-09	24 h 4OHT vs CTRL
ENSG00000157014	TATDN2	0.647324	4.15e-09	24 h 4OHT vs CTRL
ENSG00000163661	PTX3	-1.71925	4.16e-09	24 h 4OHT vs CTRL
ENSG00000138709	LARP1B	0.804069	4.18e-09	24 h 4OHT vs CTRL
ENSG00000161203	AP2M1	-0.577987	4.18e-09	24 h 4OHT vs CTRL
ENSG00000182180	MRPS16	0.679621	4.18e-09	24 h 4OHT vs CTRL
ENSG00000260877	AP005233.2	-2.93345	4.19e-09	24 h 4OHT vs CTRL
ENSG00000132334	PTPRE	-1.91912	4.23e-09	24 h 4OHT vs CTRL
ENSG00000079156	OSBPL6	1.10354	4.31e-09	24 h 4OHT vs CTRL
ENSG00000185418	TARSL2	1.29836	4.31e-09	24 h 4OHT vs CTRL
ENSG00000204580	DDR1	-1.18888	4.31e-09	24 h 4OHT vs CTRL
ENSG00000155438	NIFK	0.816503	4.34e-09	24 h 4OHT vs CTRL
ENSG00000105404	RABAC1	-0.938809	4.35e-09	24 h 4OHT vs CTRL
ENSG00000197102	DYNC1H1	-0.753764	4.36e-09	24 h 4OHT vs CTRL
ENSG00000158711	ELK4	0.667849	4.38e-09	24 h 4OHT vs CTRL
ENSG00000163743	RCHY1	1.07383	4.39e-09	24 h 4OHT vs CTRL
ENSG00000115641	FHL2	-1.03471	4.42e-09	24 h 4OHT vs CTRL
ENSG00000125166	GOT2	0.663458	4.42e-09	24 h 4OHT vs CTRL
ENSG00000163444	TMEM183A	0.792603	4.44e-09	24 h 4OHT vs CTRL
ENSG00000067704	IARS2	0.744159	4.5e-09	24 h 4OHT vs CTRL
ENSG00000267270	PARD6G-AS1	2.48526	4.56e-09	24 h 4OHT vs CTRL
ENSG00000204052	LRRC73	2.50225	4.61e-09	24 h 4OHT vs CTRL
ENSG00000135245	HILPDA	0.704168	4.7e-09	24 h 4OHT vs CTRL
ENSG00000011523	CEP68	0.853556	4.7e-09	24 h 4OHT vs CTRL
ENSG00000156170	NDUFAF6	1.14617	4.75e-09	24 h 4OHT vs CTRL
ENSG00000162520	SYNC	-1.39841	4.93e-09	24 h 4OHT vs CTRL
ENSG00000173575	CHD2	-0.831614	4.93e-09	24 h 4OHT vs CTRL
ENSG00000135596	MICAL1	-1.87721	5.04e-09	24 h 4OHT vs CTRL
ENSG00000118263	KLF7	-1.03745	5.05e-09	24 h 4OHT vs CTRL
ENSG00000119912	IDE	0.676513	5.08e-09	24 h 4OHT vs CTRL
ENSG00000132323	ILKAP	0.686241	5.08e-09	24 h 4OHT vs CTRL
ENSG00000140521	POLG	0.671975	5.08e-09	24 h 4OHT vs CTRL
ENSG00000242612	DECR2	1.10659	5.08e-09	24 h 4OHT vs CTRL
ENSG00000244045	TMEM199	0.819334	5.08e-09	24 h 4OHT vs CTRL
ENSG00000112144	ICK	1.22377	5.09e-09	24 h 4OHT vs CTRL
ENSG00000085982	USP40	-0.582065	5.12e-09	24 h 4OHT vs CTRL
ENSG00000035862	TIMP2	-1.23445	5.14e-09	24 h 4OHT vs CTRL
ENSG00000251493	FOXD1	-1.07957	5.16e-09	24 h 4OHT vs CTRL
ENSG00000173210	ABLIM3	-1.12551	5.19e-09	24 h 4OHT vs CTRL
ENSG00000197747	S100A10	-1.96363	5.23e-09	24 h 4OHT vs CTRL
ENSG00000031081	ARHGAP31	-1.94545	5.25e-09	24 h 4OHT vs CTRL
ENSG00000184967	NOC4L	1.90308	5.26e-09	24 h 4OHT vs CTRL
ENSG00000130764	LRRC47	0.71497	5.27e-09	24 h 4OHT vs CTRL
ENSG00000154719	MRPL39	1.34213	5.32e-09	24 h 4OHT vs CTRL
ENSG00000225156	AC012354.1	-1.64222	5.32e-09	24 h 4OHT vs CTRL
ENSG00000140199	SLC12A6	-1.37344	5.35e-09	24 h 4OHT vs CTRL
ENSG00000150760	DOCK1	-0.735622	5.37e-09	24 h 4OHT vs CTRL
ENSG00000163110	PDLIM5	-0.801699	5.42e-09	24 h 4OHT vs CTRL
ENSG00000122642	FKBP9	-1.14263	5.42e-09	24 h 4OHT vs CTRL
ENSG00000103264	FBXO31	1.05259	5.48e-09	24 h 4OHT vs CTRL
ENSG00000272512	AL645608.7	2.60373	5.51e-09	24 h 4OHT vs CTRL
ENSG00000010810	FYN	-0.824562	5.51e-09	24 h 4OHT vs CTRL
ENSG00000198604	BAZ1A	0.762252	5.53e-09	24 h 4OHT vs CTRL
ENSG00000221914	PPP2R2A	0.506342	5.54e-09	24 h 4OHT vs CTRL
ENSG00000107130	NCS1	0.955921	5.58e-09	24 h 4OHT vs CTRL
ENSG00000145833	DDX46	0.634651	5.63e-09	24 h 4OHT vs CTRL
ENSG00000197217	ENTPD4	-0.735718	5.64e-09	24 h 4OHT vs CTRL
ENSG00000096093	EFHC1	-1.07279	5.66e-09	24 h 4OHT vs CTRL
ENSG00000161960	EIF4A1	0.543466	5.67e-09	24 h 4OHT vs CTRL
ENSG00000109917	ZPR1	1.25832	5.73e-09	24 h 4OHT vs CTRL
ENSG00000271270	TMCC1-AS1	1.44953	5.81e-09	24 h 4OHT vs CTRL
ENSG00000232445	AC006329.1	3.58604	5.86e-09	24 h 4OHT vs CTRL
ENSG00000111269	CREBL2	-0.878087	5.92e-09	24 h 4OHT vs CTRL
ENSG00000184897	H1FX	-1.28843	5.93e-09	24 h 4OHT vs CTRL
ENSG00000025772	TOMM34	0.829546	5.93e-09	24 h 4OHT vs CTRL
ENSG00000105270	CLIP3	-2.75871	6e-09	24 h 4OHT vs CTRL
ENSG00000138138	ATAD1	0.682698	6.04e-09	24 h 4OHT vs CTRL
ENSG00000174109	C16orf91	1.14978	6.05e-09	24 h 4OHT vs CTRL
ENSG00000073921	PICALM	-0.781251	6.06e-09	24 h 4OHT vs CTRL
ENSG00000105647	PIK3R2	0.641046	6.1e-09	24 h 4OHT vs CTRL
ENSG00000128524	ATP6V1F	0.578425	6.23e-09	24 h 4OHT vs CTRL
ENSG00000181789	COPG1	-0.923758	6.25e-09	24 h 4OHT vs CTRL
ENSG00000146223	RPL7L1	0.651047	6.28e-09	24 h 4OHT vs CTRL
ENSG00000125457	MIF4GD	-1.31669	6.3e-09	24 h 4OHT vs CTRL
ENSG00000114554	PLXNA1	0.749527	6.32e-09	24 h 4OHT vs CTRL
ENSG00000133641	C12orf29	0.887854	6.32e-09	24 h 4OHT vs CTRL
ENSG00000167123	CERCAM	-1.32246	6.33e-09	24 h 4OHT vs CTRL
ENSG00000124486	USP9X	-0.550549	6.49e-09	24 h 4OHT vs CTRL
ENSG00000177000	MTHFR	-1.6077	6.53e-09	24 h 4OHT vs CTRL
ENSG00000162704	ARPC5	-0.84125	6.8e-09	24 h 4OHT vs CTRL
ENSG00000148296	SURF6	0.657411	6.86e-09	24 h 4OHT vs CTRL
ENSG00000112139	MDGA1	-2.68302	6.87e-09	24 h 4OHT vs CTRL
ENSG00000156697	UTP14A	0.93391	6.9e-09	24 h 4OHT vs CTRL
ENSG00000178776	C5orf46	-2.11364	6.92e-09	24 h 4OHT vs CTRL
ENSG00000165113	GKAP1	-1.23381	6.97e-09	24 h 4OHT vs CTRL
ENSG00000230590	FTX	-1.10927	7.06e-09	24 h 4OHT vs CTRL
ENSG00000273485	AL139339.2	2.35314	7.07e-09	24 h 4OHT vs CTRL
ENSG00000120314	WDR55	0.907929	7.21e-09	24 h 4OHT vs CTRL
ENSG00000250241	AC105383.1	2.52438	7.21e-09	24 h 4OHT vs CTRL
ENSG00000196914	ARHGEF12	-0.554375	7.27e-09	24 h 4OHT vs CTRL
ENSG00000259746	HSPE1P3	2.00693	7.27e-09	24 h 4OHT vs CTRL
ENSG00000163069	SGCB	-1.09525	7.27e-09	24 h 4OHT vs CTRL
ENSG00000151690	MFSD6	-0.988917	7.33e-09	24 h 4OHT vs CTRL
ENSG00000136932	TRMO	0.946388	7.36e-09	24 h 4OHT vs CTRL
ENSG00000174915	PTDSS2	0.984806	7.37e-09	24 h 4OHT vs CTRL
ENSG00000063854	HAGH	-0.85349	7.37e-09	24 h 4OHT vs CTRL
ENSG00000266962	AC067852.2	0.99135	7.39e-09	24 h 4OHT vs CTRL
ENSG00000066279	ASPM	-0.849839	7.4e-09	24 h 4OHT vs CTRL
ENSG00000117602	RCAN3	-1.23879	7.42e-09	24 h 4OHT vs CTRL
ENSG00000108826	MRPL27	0.753828	7.43e-09	24 h 4OHT vs CTRL
ENSG00000121058	COIL	0.810222	7.45e-09	24 h 4OHT vs CTRL
ENSG00000167766	ZNF83	-0.971143	7.45e-09	24 h 4OHT vs CTRL
ENSG00000264364	DYNLL2	0.641458	7.45e-09	24 h 4OHT vs CTRL
ENSG00000111358	GTF2H3	0.698203	7.54e-09	24 h 4OHT vs CTRL
ENSG00000120526	NUDCD1	0.970609	7.56e-09	24 h 4OHT vs CTRL
ENSG00000105048	TNNT1	-2.10837	7.62e-09	24 h 4OHT vs CTRL
ENSG00000187778	MCRS1	0.711131	7.64e-09	24 h 4OHT vs CTRL
ENSG00000188343	FAM92A	0.858118	7.71e-09	24 h 4OHT vs CTRL
ENSG00000180957	PITPNB	0.510088	7.75e-09	24 h 4OHT vs CTRL
ENSG00000188549	CCDC9B	-0.791783	7.84e-09	24 h 4OHT vs CTRL
ENSG00000144815	NXPE3	-1.04283	7.91e-09	24 h 4OHT vs CTRL
ENSG00000100902	PSMA6	0.541867	7.91e-09	24 h 4OHT vs CTRL
ENSG00000152578	GRIA4	4.05467	7.95e-09	24 h 4OHT vs CTRL
ENSG00000039560	RAI14	-0.655039	8.16e-09	24 h 4OHT vs CTRL
ENSG00000162910	MRPL55	0.899808	8.23e-09	24 h 4OHT vs CTRL
ENSG00000122687	MRM2	0.865654	8.33e-09	24 h 4OHT vs CTRL
ENSG00000083093	PALB2	0.825737	8.33e-09	24 h 4OHT vs CTRL
ENSG00000059804	SLC2A3	-1.71269	8.38e-09	24 h 4OHT vs CTRL
ENSG00000090097	PCBP4	-0.774522	8.39e-09	24 h 4OHT vs CTRL
ENSG00000028137	TNFRSF1B	-2.00545	8.39e-09	24 h 4OHT vs CTRL
ENSG00000124228	DDX27	0.626989	8.45e-09	24 h 4OHT vs CTRL
ENSG00000184640	SEPTIN9	-0.529505	8.49e-09	24 h 4OHT vs CTRL
ENSG00000139131	YARS2	1.17083	8.56e-09	24 h 4OHT vs CTRL
ENSG00000163754	GYG1	0.907377	8.63e-09	24 h 4OHT vs CTRL
ENSG00000170385	SLC30A1	0.985362	8.67e-09	24 h 4OHT vs CTRL
ENSG00000167996	FTH1	-0.773109	8.7e-09	24 h 4OHT vs CTRL
ENSG00000168672	LRATD2	1.58065	8.72e-09	24 h 4OHT vs CTRL
ENSG00000090238	YPEL3	-2.04857	8.77e-09	24 h 4OHT vs CTRL
ENSG00000130449	ZSWIM6	-1.02523	9.01e-09	24 h 4OHT vs CTRL
ENSG00000184207	PGP	0.780187	9.05e-09	24 h 4OHT vs CTRL
ENSG00000180834	MAP6D1	1.34348	9.1e-09	24 h 4OHT vs CTRL
ENSG00000134291	TMEM106C	-0.683281	9.11e-09	24 h 4OHT vs CTRL
ENSG00000114054	PCCB	1.14466	9.17e-09	24 h 4OHT vs CTRL
ENSG00000266967	AARSD1	0.874871	9.17e-09	24 h 4OHT vs CTRL
ENSG00000250471	GMPSP1	1.07295	9.23e-09	24 h 4OHT vs CTRL
ENSG00000149809	TM7SF2	-2.53094	9.25e-09	24 h 4OHT vs CTRL
ENSG00000143499	SMYD2	0.93007	9.25e-09	24 h 4OHT vs CTRL
ENSG00000186577	SMIM29	-1.32626	9.27e-09	24 h 4OHT vs CTRL
ENSG00000213190	MLLT11	0.995292	9.32e-09	24 h 4OHT vs CTRL
ENSG00000167695	TLCD3A	0.836435	9.34e-09	24 h 4OHT vs CTRL
ENSG00000178445	GLDC	2.51624	9.35e-09	24 h 4OHT vs CTRL
ENSG00000177485	ZBTB33	0.658655	9.36e-09	24 h 4OHT vs CTRL
ENSG00000162377	COA7	0.921299	9.43e-09	24 h 4OHT vs CTRL
ENSG00000188739	RBM34	0.626189	9.43e-09	24 h 4OHT vs CTRL
ENSG00000170291	ELP5	1.21161	9.43e-09	24 h 4OHT vs CTRL
ENSG00000145736	GTF2H2	1.01595	9.48e-09	24 h 4OHT vs CTRL
ENSG00000147027	TMEM47	-0.845903	9.52e-09	24 h 4OHT vs CTRL
ENSG00000130766	SESN2	1.07952	9.55e-09	24 h 4OHT vs CTRL
ENSG00000142453	CARM1	0.694284	9.65e-09	24 h 4OHT vs CTRL
ENSG00000135930	EIF4E2	0.546279	9.69e-09	24 h 4OHT vs CTRL
ENSG00000265303	AC099850.2	0.855987	9.74e-09	24 h 4OHT vs CTRL
ENSG00000076604	TRAF4	0.824693	9.74e-09	24 h 4OHT vs CTRL
ENSG00000050438	SLC4A8	-1.33478	9.75e-09	24 h 4OHT vs CTRL
ENSG00000072506	HSD17B10	0.848419	9.77e-09	24 h 4OHT vs CTRL
ENSG00000171960	PPIH	0.869785	9.77e-09	24 h 4OHT vs CTRL
ENSG00000137936	BCAR3	-0.928075	9.87e-09	24 h 4OHT vs CTRL
ENSG00000090857	PDPR	0.575856	9.87e-09	24 h 4OHT vs CTRL
ENSG00000215193	PEX26	0.645479	9.92e-09	24 h 4OHT vs CTRL
ENSG00000108010	GLRX3	0.758506	9.95e-09	24 h 4OHT vs CTRL
ENSG00000173801	JUP	-2.72129	9.95e-09	24 h 4OHT vs CTRL
ENSG00000187609	EXD3	-1.31563	1.01e-08	24 h 4OHT vs CTRL
ENSG00000048828	FAM120A	0.570674	1.02e-08	24 h 4OHT vs CTRL
ENSG00000270069	MIR222HG	-1.38359	1.02e-08	24 h 4OHT vs CTRL
ENSG00000125648	SLC25A23	1.29012	1.03e-08	24 h 4OHT vs CTRL
ENSG00000204568	MRPS18B	0.623607	1.05e-08	24 h 4OHT vs CTRL
ENSG00000196923	PDLIM7	-1.12074	1.05e-08	24 h 4OHT vs CTRL
ENSG00000139734	DIAPH3	-0.748423	1.05e-08	24 h 4OHT vs CTRL
ENSG00000011426	ANLN	-0.741321	1.05e-08	24 h 4OHT vs CTRL
ENSG00000164647	STEAP1	1.21421	1.08e-08	24 h 4OHT vs CTRL
ENSG00000060138	YBX3	0.939345	1.08e-08	24 h 4OHT vs CTRL
ENSG00000081320	STK17B	-0.884552	1.1e-08	24 h 4OHT vs CTRL
ENSG00000166548	TK2	-1.24284	1.1e-08	24 h 4OHT vs CTRL
ENSG00000160345	C9orf116	1.52996	1.11e-08	24 h 4OHT vs CTRL
ENSG00000189159	JPT1	0.650184	1.11e-08	24 h 4OHT vs CTRL
ENSG00000183255	PTTG1IP	-0.64419	1.12e-08	24 h 4OHT vs CTRL
ENSG00000116288	PARK7	0.537056	1.13e-08	24 h 4OHT vs CTRL
ENSG00000101782	RIOK3	-0.713824	1.14e-08	24 h 4OHT vs CTRL
ENSG00000135972	MRPS9	0.67185	1.16e-08	24 h 4OHT vs CTRL
ENSG00000085231	AK6	0.821828	1.16e-08	24 h 4OHT vs CTRL
ENSG00000144659	SLC25A38	1.06674	1.16e-08	24 h 4OHT vs CTRL
ENSG00000115414	FN1	-1.60486	1.16e-08	24 h 4OHT vs CTRL
ENSG00000104177	MYEF2	-0.744669	1.17e-08	24 h 4OHT vs CTRL
ENSG00000135636	DYSF	-1.84402	1.18e-08	24 h 4OHT vs CTRL
ENSG00000174840	PDE12	0.817019	1.18e-08	24 h 4OHT vs CTRL
ENSG00000084112	SSH1	-0.800471	1.19e-08	24 h 4OHT vs CTRL
ENSG00000117020	AKT3	-0.694613	1.2e-08	24 h 4OHT vs CTRL
ENSG00000233452	STXBP5-AS1	-2.55391	1.21e-08	24 h 4OHT vs CTRL
ENSG00000197948	FCHSD1	-1.18395	1.22e-08	24 h 4OHT vs CTRL
ENSG00000168522	FNTA	0.881068	1.22e-08	24 h 4OHT vs CTRL
ENSG00000199377	RNU5F-1	-1.79219	1.22e-08	24 h 4OHT vs CTRL
ENSG00000143369	ECM1	-1.75617	1.22e-08	24 h 4OHT vs CTRL
ENSG00000116678	LEPR	-1.4823	1.23e-08	24 h 4OHT vs CTRL
ENSG00000197785	ATAD3A	1.35226	1.23e-08	24 h 4OHT vs CTRL
ENSG00000104738	MCM4	0.705525	1.23e-08	24 h 4OHT vs CTRL
ENSG00000103021	CCDC113	1.88778	1.25e-08	24 h 4OHT vs CTRL
ENSG00000115947	ORC4	0.655977	1.25e-08	24 h 4OHT vs CTRL
ENSG00000131650	KREMEN2	1.5738	1.26e-08	24 h 4OHT vs CTRL
ENSG00000140284	SLC27A2	5.37291	1.26e-08	24 h 4OHT vs CTRL
ENSG00000001617	SEMA3F	-1.79241	1.28e-08	24 h 4OHT vs CTRL
ENSG00000118523	CCN2	-1.72233	1.29e-08	24 h 4OHT vs CTRL
ENSG00000166855	CLPX	0.686429	1.31e-08	24 h 4OHT vs CTRL
ENSG00000213593	TMX2	0.668998	1.32e-08	24 h 4OHT vs CTRL
ENSG00000230453	ANKRD18B	2.16863	1.33e-08	24 h 4OHT vs CTRL
ENSG00000087266	SH3BP2	-0.931396	1.33e-08	24 h 4OHT vs CTRL
ENSG00000130119	GNL3L	0.925363	1.36e-08	24 h 4OHT vs CTRL
ENSG00000101745	ANKRD12	-0.738012	1.36e-08	24 h 4OHT vs CTRL
ENSG00000179673	RPRML	3.49909	1.36e-08	24 h 4OHT vs CTRL
ENSG00000059758	CDK17	-1.00066	1.37e-08	24 h 4OHT vs CTRL
ENSG00000141756	FKBP10	-0.842946	1.37e-08	24 h 4OHT vs CTRL
ENSG00000100142	POLR2F	0.611341	1.37e-08	24 h 4OHT vs CTRL
ENSG00000117450	PRDX1	0.485751	1.38e-08	24 h 4OHT vs CTRL
ENSG00000162972	MAIP1	1.21393	1.38e-08	24 h 4OHT vs CTRL
ENSG00000139436	GIT2	-0.744709	1.39e-08	24 h 4OHT vs CTRL
ENSG00000186684	CYP27C1	-1.98477	1.39e-08	24 h 4OHT vs CTRL
ENSG00000099860	GADD45B	-0.966522	1.39e-08	24 h 4OHT vs CTRL
ENSG00000075188	NUP37	1.03962	1.41e-08	24 h 4OHT vs CTRL
ENSG00000005893	LAMP2	-0.583035	1.41e-08	24 h 4OHT vs CTRL
ENSG00000122490	SLC66A2	0.653726	1.43e-08	24 h 4OHT vs CTRL
ENSG00000120756	PLS1	0.835121	1.44e-08	24 h 4OHT vs CTRL
ENSG00000009413	REV3L	0.612978	1.45e-08	24 h 4OHT vs CTRL
ENSG00000168234	TTC39C	0.702549	1.45e-08	24 h 4OHT vs CTRL
ENSG00000179010	MRFAP1	0.530254	1.48e-08	24 h 4OHT vs CTRL
ENSG00000205213	LGR4	-0.913857	1.49e-08	24 h 4OHT vs CTRL
ENSG00000110442	COMMD9	0.828777	1.49e-08	24 h 4OHT vs CTRL
ENSG00000051596	THOC3	1.06091	1.49e-08	24 h 4OHT vs CTRL
ENSG00000135090	TAOK3	-0.736036	1.49e-08	24 h 4OHT vs CTRL
ENSG00000169976	SF3B5	0.758859	1.49e-08	24 h 4OHT vs CTRL
ENSG00000047662	FAM184B	4.62866	1.51e-08	24 h 4OHT vs CTRL
ENSG00000176438	SYNE3	-2.90595	1.51e-08	24 h 4OHT vs CTRL
ENSG00000212719	LINC02693	1.13604	1.52e-08	24 h 4OHT vs CTRL
ENSG00000166123	GPT2	0.897116	1.52e-08	24 h 4OHT vs CTRL
ENSG00000132819	RBM38	1.19797	1.54e-08	24 h 4OHT vs CTRL
ENSG00000086062	B4GALT1	-0.784844	1.55e-08	24 h 4OHT vs CTRL
ENSG00000160932	LY6E	1.34432	1.55e-08	24 h 4OHT vs CTRL
ENSG00000197043	ANXA6	-0.668799	1.57e-08	24 h 4OHT vs CTRL
ENSG00000085117	CD82	-3.41307	1.62e-08	24 h 4OHT vs CTRL
ENSG00000123572	NRK	-2.26483	1.64e-08	24 h 4OHT vs CTRL
ENSG00000141376	BCAS3	-1.83053	1.64e-08	24 h 4OHT vs CTRL
ENSG00000182220	ATP6AP2	-0.74221	1.64e-08	24 h 4OHT vs CTRL
ENSG00000160007	ARHGAP35	-0.579611	1.64e-08	24 h 4OHT vs CTRL
ENSG00000138587	MNS1	1.30714	1.65e-08	24 h 4OHT vs CTRL
ENSG00000204922	UQCC3	0.821681	1.66e-08	24 h 4OHT vs CTRL
ENSG00000119523	ALG2	0.826754	1.66e-08	24 h 4OHT vs CTRL
ENSG00000166897	ELFN2	-0.949886	1.7e-08	24 h 4OHT vs CTRL
ENSG00000136950	ARPC5L	0.572663	1.71e-08	24 h 4OHT vs CTRL
ENSG00000112992	NNT	-0.600533	1.72e-08	24 h 4OHT vs CTRL
ENSG00000103351	CLUAP1	0.682079	1.73e-08	24 h 4OHT vs CTRL
ENSG00000118200	CAMSAP2	0.544982	1.73e-08	24 h 4OHT vs CTRL
ENSG00000159176	CSRP1	-1.28674	1.73e-08	24 h 4OHT vs CTRL
ENSG00000185189	NRBP2	-1.94581	1.73e-08	24 h 4OHT vs CTRL
ENSG00000165156	ZHX1	0.782222	1.75e-08	24 h 4OHT vs CTRL
ENSG00000124104	SNX21	-1.37757	1.75e-08	24 h 4OHT vs CTRL
ENSG00000135506	OS9	-0.992348	1.76e-08	24 h 4OHT vs CTRL
ENSG00000028310	BRD9	0.668941	1.77e-08	24 h 4OHT vs CTRL
ENSG00000063438	AHRR	-1.28253	1.81e-08	24 h 4OHT vs CTRL
ENSG00000147687	TATDN1	0.736389	1.81e-08	24 h 4OHT vs CTRL
ENSG00000160551	TAOK1	-0.525207	1.81e-08	24 h 4OHT vs CTRL
ENSG00000113578	FGF1	-1.78599	1.83e-08	24 h 4OHT vs CTRL
ENSG00000105948	TTC26	0.95848	1.85e-08	24 h 4OHT vs CTRL
ENSG00000130338	TULP4	0.668007	1.88e-08	24 h 4OHT vs CTRL
ENSG00000130829	DUSP9	2.78907	1.88e-08	24 h 4OHT vs CTRL
ENSG00000122034	GTF3A	0.604436	1.89e-08	24 h 4OHT vs CTRL
ENSG00000083454	P2RX5	1.08596	1.9e-08	24 h 4OHT vs CTRL
ENSG00000158258	CLSTN2	-2.03318	1.9e-08	24 h 4OHT vs CTRL
ENSG00000204186	ZDBF2	-0.975644	1.91e-08	24 h 4OHT vs CTRL
ENSG00000134590	RTL8C	-1.26215	1.92e-08	24 h 4OHT vs CTRL
ENSG00000165475	CRYL1	-1.24671	1.92e-08	24 h 4OHT vs CTRL
ENSG00000146007	ZMAT2	0.588593	1.93e-08	24 h 4OHT vs CTRL
ENSG00000155850	SLC26A2	-1.00225	1.94e-08	24 h 4OHT vs CTRL
ENSG00000103876	FAH	0.627711	1.94e-08	24 h 4OHT vs CTRL
ENSG00000230124	ACBD6	0.649355	1.94e-08	24 h 4OHT vs CTRL
ENSG00000165644	COMTD1	1.13869	1.95e-08	24 h 4OHT vs CTRL
ENSG00000047315	POLR2B	0.408658	1.96e-08	24 h 4OHT vs CTRL
ENSG00000103126	AXIN1	0.841712	1.97e-08	24 h 4OHT vs CTRL
ENSG00000136628	EPRS	0.507879	1.97e-08	24 h 4OHT vs CTRL
ENSG00000164466	SFXN1	0.555805	1.97e-08	24 h 4OHT vs CTRL
ENSG00000130396	AFDN	-0.609145	1.97e-08	24 h 4OHT vs CTRL
ENSG00000111716	LDHB	0.381938	1.98e-08	24 h 4OHT vs CTRL
ENSG00000247095	MIR210HG	-5.29612	2e-08	24 h 4OHT vs CTRL
ENSG00000105339	DENND3	-1.43339	2.01e-08	24 h 4OHT vs CTRL
ENSG00000156253	RWDD2B	0.83263	2.05e-08	24 h 4OHT vs CTRL
ENSG00000138162	TACC2	-0.943403	2.05e-08	24 h 4OHT vs CTRL
ENSG00000134987	WDR36	0.580482	2.06e-08	24 h 4OHT vs CTRL
ENSG00000044115	CTNNA1	-0.563035	2.06e-08	24 h 4OHT vs CTRL
ENSG00000156026	MCU	0.65675	2.06e-08	24 h 4OHT vs CTRL
ENSG00000226179	LINC00685	-1.42518	2.06e-08	24 h 4OHT vs CTRL
ENSG00000068489	PRR11	-1.00327	2.07e-08	24 h 4OHT vs CTRL
ENSG00000220205	VAMP2	-1.20451	2.08e-08	24 h 4OHT vs CTRL
ENSG00000132359	RAP1GAP2	1.26616	2.1e-08	24 h 4OHT vs CTRL
ENSG00000214944	ARHGEF28	-0.880577	2.11e-08	24 h 4OHT vs CTRL
ENSG00000218739	CEBPZOS	0.786529	2.12e-08	24 h 4OHT vs CTRL
ENSG00000144120	TMEM177	1.07576	2.13e-08	24 h 4OHT vs CTRL
ENSG00000238227	TMEM250	0.708541	2.13e-08	24 h 4OHT vs CTRL
ENSG00000163297	ANTXR2	-1.5151	2.14e-08	24 h 4OHT vs CTRL
ENSG00000137574	TGS1	0.638808	2.14e-08	24 h 4OHT vs CTRL
ENSG00000172115	CYCS	0.852536	2.18e-08	24 h 4OHT vs CTRL
ENSG00000177556	ATOX1	0.702766	2.18e-08	24 h 4OHT vs CTRL
ENSG00000186815	TPCN1	-1.24683	2.19e-08	24 h 4OHT vs CTRL
ENSG00000197746	PSAP	-1.16699	2.19e-08	24 h 4OHT vs CTRL
ENSG00000153310	FAM49B	0.490712	2.21e-08	24 h 4OHT vs CTRL
ENSG00000089022	MAPKAPK5	0.762058	2.22e-08	24 h 4OHT vs CTRL
ENSG00000106034	CPED1	-1.58858	2.23e-08	24 h 4OHT vs CTRL
ENSG00000131016	AKAP12	-1.04619	2.24e-08	24 h 4OHT vs CTRL
ENSG00000277972	CISD3	0.794033	2.25e-08	24 h 4OHT vs CTRL
ENSG00000096746	HNRNPH3	0.603606	2.26e-08	24 h 4OHT vs CTRL
ENSG00000049239	H6PD	-1.14863	2.28e-08	24 h 4OHT vs CTRL
ENSG00000159840	ZYX	-0.687714	2.31e-08	24 h 4OHT vs CTRL
ENSG00000183779	ZNF703	-1.1057	2.31e-08	24 h 4OHT vs CTRL
ENSG00000112110	MRPL18	0.79954	2.32e-08	24 h 4OHT vs CTRL
ENSG00000138031	ADCY3	0.903108	2.32e-08	24 h 4OHT vs CTRL
ENSG00000136003	ISCU	0.968534	2.33e-08	24 h 4OHT vs CTRL
ENSG00000108175	ZMIZ1	-0.70228	2.34e-08	24 h 4OHT vs CTRL
ENSG00000088854	C20orf194	-1.25974	2.36e-08	24 h 4OHT vs CTRL
ENSG00000266402	SNHG25	-0.518533	2.44e-08	24 h 4OHT vs CTRL
ENSG00000126524	SBDS	0.832889	2.44e-08	24 h 4OHT vs CTRL
ENSG00000174307	PHLDA3	0.846629	2.46e-08	24 h 4OHT vs CTRL
ENSG00000101236	RNF24	-1.01159	2.46e-08	24 h 4OHT vs CTRL
ENSG00000135437	RDH5	-2.5901	2.46e-08	24 h 4OHT vs CTRL
ENSG00000069399	BCL3	-1.38338	2.47e-08	24 h 4OHT vs CTRL
ENSG00000254726	MEX3A	0.903977	2.47e-08	24 h 4OHT vs CTRL
ENSG00000168395	ING5	0.879331	2.47e-08	24 h 4OHT vs CTRL
ENSG00000138668	HNRNPD	0.442085	2.48e-08	24 h 4OHT vs CTRL
ENSG00000171311	EXOSC1	0.65469	2.49e-08	24 h 4OHT vs CTRL
ENSG00000117877	CD3EAP	0.77572	2.53e-08	24 h 4OHT vs CTRL
ENSG00000184995	IFNE	-2.284	2.53e-08	24 h 4OHT vs CTRL
ENSG00000198720	ANKRD13B	1.40301	2.55e-08	24 h 4OHT vs CTRL
ENSG00000162408	NOL9	0.676717	2.57e-08	24 h 4OHT vs CTRL
ENSG00000135074	ADAM19	-1.00455	2.57e-08	24 h 4OHT vs CTRL
ENSG00000184575	XPOT	0.900396	2.57e-08	24 h 4OHT vs CTRL
ENSG00000170322	NFRKB	0.853009	2.59e-08	24 h 4OHT vs CTRL
ENSG00000153214	TMEM87B	-1.01074	2.62e-08	24 h 4OHT vs CTRL
ENSG00000117226	GBP3	-1.466	2.63e-08	24 h 4OHT vs CTRL
ENSG00000160439	RDH13	0.859539	2.65e-08	24 h 4OHT vs CTRL
ENSG00000206560	ANKRD28	-0.775311	2.68e-08	24 h 4OHT vs CTRL
ENSG00000159164	SV2A	-0.954462	2.69e-08	24 h 4OHT vs CTRL
ENSG00000187498	COL4A1	-1.07531	2.7e-08	24 h 4OHT vs CTRL
ENSG00000249915	PDCD6	0.543819	2.71e-08	24 h 4OHT vs CTRL
ENSG00000163629	PTPN13	0.902305	2.72e-08	24 h 4OHT vs CTRL
ENSG00000105401	CDC37	0.49359	2.73e-08	24 h 4OHT vs CTRL
ENSG00000143333	RGS16	4.69574	2.74e-08	24 h 4OHT vs CTRL
ENSG00000113649	TCERG1	0.495443	2.76e-08	24 h 4OHT vs CTRL
ENSG00000110955	ATP5F1B	0.549463	2.76e-08	24 h 4OHT vs CTRL
ENSG00000138193	PLCE1	-1.39709	2.76e-08	24 h 4OHT vs CTRL
ENSG00000160445	ZER1	-1.24056	2.78e-08	24 h 4OHT vs CTRL
ENSG00000113971	NPHP3	-0.894708	2.81e-08	24 h 4OHT vs CTRL
ENSG00000219626	FAM228B	-1.58957	2.81e-08	24 h 4OHT vs CTRL
ENSG00000174501	ANKRD36C	-0.892302	2.83e-08	24 h 4OHT vs CTRL
ENSG00000100353	EIF3D	0.751741	2.85e-08	24 h 4OHT vs CTRL
ENSG00000101935	AMMECR1	0.617653	2.85e-08	24 h 4OHT vs CTRL
ENSG00000176834	VSIG10	-0.872112	2.86e-08	24 h 4OHT vs CTRL
ENSG00000082014	SMARCD3	0.779154	2.88e-08	24 h 4OHT vs CTRL
ENSG00000115762	PLEKHB2	0.61767	2.88e-08	24 h 4OHT vs CTRL
ENSG00000186625	KATNA1	0.726441	2.9e-08	24 h 4OHT vs CTRL
ENSG00000174173	TRMT10C	0.787172	2.94e-08	24 h 4OHT vs CTRL
ENSG00000107815	TWNK	0.872994	2.97e-08	24 h 4OHT vs CTRL
ENSG00000068400	GRIPAP1	-0.607517	2.97e-08	24 h 4OHT vs CTRL
ENSG00000198690	FAN1	0.826167	2.98e-08	24 h 4OHT vs CTRL
ENSG00000108829	LRRC59	0.797489	2.98e-08	24 h 4OHT vs CTRL
ENSG00000185215	TNFAIP2	-1.29501	2.99e-08	24 h 4OHT vs CTRL
ENSG00000249353	NPM1P27	1.18513	3.01e-08	24 h 4OHT vs CTRL
ENSG00000107201	DDX58	-1.02799	3.03e-08	24 h 4OHT vs CTRL
ENSG00000166311	SMPD1	-1.0113	3.04e-08	24 h 4OHT vs CTRL
ENSG00000102781	KATNAL1	-0.722652	3.08e-08	24 h 4OHT vs CTRL
ENSG00000111832	RWDD1	0.560475	3.08e-08	24 h 4OHT vs CTRL
ENSG00000002587	HS3ST1	-2.27513	3.08e-08	24 h 4OHT vs CTRL
ENSG00000165055	METTL2B	0.532165	3.09e-08	24 h 4OHT vs CTRL
ENSG00000130810	PPAN	1.08592	3.12e-08	24 h 4OHT vs CTRL
ENSG00000228526	MIR34AHG	1.68027	3.12e-08	24 h 4OHT vs CTRL
ENSG00000161091	MFSD12	0.88006	3.13e-08	24 h 4OHT vs CTRL
ENSG00000167114	SLC27A4	1.08035	3.13e-08	24 h 4OHT vs CTRL
ENSG00000197694	SPTAN1	-0.618449	3.13e-08	24 h 4OHT vs CTRL
ENSG00000255857	PXN-AS1	1.41184	3.13e-08	24 h 4OHT vs CTRL
ENSG00000169738	DCXR	0.787429	3.13e-08	24 h 4OHT vs CTRL
ENSG00000067177	PHKA1	1.00519	3.14e-08	24 h 4OHT vs CTRL
ENSG00000141569	TRIM65	1.12881	3.14e-08	24 h 4OHT vs CTRL
ENSG00000072736	NFATC3	0.808756	3.17e-08	24 h 4OHT vs CTRL
ENSG00000173068	BNC2	-1.35609	3.17e-08	24 h 4OHT vs CTRL
ENSG00000160294	MCM3AP	0.648933	3.26e-08	24 h 4OHT vs CTRL
ENSG00000152147	GEMIN6	0.902636	3.27e-08	24 h 4OHT vs CTRL
ENSG00000145012	LPP	-0.591906	3.29e-08	24 h 4OHT vs CTRL
ENSG00000088888	MAVS	-0.526679	3.31e-08	24 h 4OHT vs CTRL
ENSG00000111737	RAB35	0.597226	3.32e-08	24 h 4OHT vs CTRL
ENSG00000132470	ITGB4	-2.91143	3.32e-08	24 h 4OHT vs CTRL
ENSG00000078304	PPP2R5C	-0.584306	3.32e-08	24 h 4OHT vs CTRL
ENSG00000101442	ACTR5	1.31984	3.34e-08	24 h 4OHT vs CTRL
ENSG00000118292	C1orf54	-2.40336	3.36e-08	24 h 4OHT vs CTRL
ENSG00000084092	NOA1	0.814381	3.39e-08	24 h 4OHT vs CTRL
ENSG00000214357	NEURL1B	-1.85793	3.39e-08	24 h 4OHT vs CTRL
ENSG00000145907	G3BP1	0.530622	3.4e-08	24 h 4OHT vs CTRL
ENSG00000063660	GPC1	1.34842	3.41e-08	24 h 4OHT vs CTRL
ENSG00000131018	SYNE1	-0.794239	3.43e-08	24 h 4OHT vs CTRL
ENSG00000148358	GPR107	-0.872882	3.45e-08	24 h 4OHT vs CTRL
ENSG00000141568	FOXK2	0.683386	3.47e-08	24 h 4OHT vs CTRL
ENSG00000178127	NDUFV2	0.548049	3.48e-08	24 h 4OHT vs CTRL
ENSG00000160799	CCDC12	0.647661	3.5e-08	24 h 4OHT vs CTRL
ENSG00000151617	EDNRA	1.7204	3.51e-08	24 h 4OHT vs CTRL
ENSG00000164104	HMGB2	-0.762545	3.51e-08	24 h 4OHT vs CTRL
ENSG00000198945	L3MBTL3	1.42446	3.51e-08	24 h 4OHT vs CTRL
ENSG00000115297	TLX2	-1.89233	3.53e-08	24 h 4OHT vs CTRL
ENSG00000120685	PROSER1	0.938646	3.54e-08	24 h 4OHT vs CTRL
ENSG00000100028	SNRPD3	0.612662	3.59e-08	24 h 4OHT vs CTRL
ENSG00000057608	GDI2	0.432463	3.6e-08	24 h 4OHT vs CTRL
ENSG00000178951	ZBTB7A	-0.63172	3.64e-08	24 h 4OHT vs CTRL
ENSG00000137038	DMAC1	0.629006	3.65e-08	24 h 4OHT vs CTRL
ENSG00000129038	LOXL1	-1.09712	3.66e-08	24 h 4OHT vs CTRL
ENSG00000244242	IFITM10	-2.78366	3.66e-08	24 h 4OHT vs CTRL
ENSG00000104852	SNRNP70	0.452971	3.71e-08	24 h 4OHT vs CTRL
ENSG00000103174	NAGPA	0.863621	3.72e-08	24 h 4OHT vs CTRL
ENSG00000178209	PLEC	-0.767514	3.75e-08	24 h 4OHT vs CTRL
ENSG00000033627	ATP6V0A1	-0.629841	3.78e-08	24 h 4OHT vs CTRL
ENSG00000110060	PUS3	0.816414	3.78e-08	24 h 4OHT vs CTRL
ENSG00000134986	NREP	-1.21937	3.79e-08	24 h 4OHT vs CTRL
ENSG00000183741	CBX6	0.479561	3.8e-08	24 h 4OHT vs CTRL
ENSG00000188312	CENPP	1.82885	3.89e-08	24 h 4OHT vs CTRL
ENSG00000114942	EEF1B2	0.493383	3.9e-08	24 h 4OHT vs CTRL
ENSG00000278845	MRPL45	1.04156	3.92e-08	24 h 4OHT vs CTRL
ENSG00000136158	SPRY2	-1.1488	3.95e-08	24 h 4OHT vs CTRL
ENSG00000169087	HSPBAP1	1.22327	3.97e-08	24 h 4OHT vs CTRL
ENSG00000181218	HIST3H2A	1.52181	3.97e-08	24 h 4OHT vs CTRL
ENSG00000100116	GCAT	1.49036	3.97e-08	24 h 4OHT vs CTRL
ENSG00000189367	KIAA0408	-2.07452	3.99e-08	24 h 4OHT vs CTRL
ENSG00000257354	AC048341.1	-2.09225	4.01e-08	24 h 4OHT vs CTRL
ENSG00000184949	FAM227A	1.41147	4.02e-08	24 h 4OHT vs CTRL
ENSG00000116396	KCNC4	1.76403	4.05e-08	24 h 4OHT vs CTRL
ENSG00000155256	ZFYVE27	0.767721	4.05e-08	24 h 4OHT vs CTRL
ENSG00000100036	SLC35E4	0.958164	4.06e-08	24 h 4OHT vs CTRL
ENSG00000144935	TRPC1	-1.28694	4.06e-08	24 h 4OHT vs CTRL
ENSG00000100220	RTCB	0.687387	4.08e-08	24 h 4OHT vs CTRL
ENSG00000165458	INPPL1	-0.600752	4.08e-08	24 h 4OHT vs CTRL
ENSG00000154556	SORBS2	-1.50529	4.15e-08	24 h 4OHT vs CTRL
ENSG00000256061	DNAAF4	2.44253	4.16e-08	24 h 4OHT vs CTRL
ENSG00000176915	ANKLE2	-0.581051	4.17e-08	24 h 4OHT vs CTRL
ENSG00000103150	MLYCD	1.10426	4.19e-08	24 h 4OHT vs CTRL
ENSG00000132646	PCNA	0.729479	4.2e-08	24 h 4OHT vs CTRL
ENSG00000249279	LINC02057	-2.35202	4.22e-08	24 h 4OHT vs CTRL
ENSG00000067182	TNFRSF1A	-0.610247	4.22e-08	24 h 4OHT vs CTRL
ENSG00000108312	UBTF	0.551517	4.26e-08	24 h 4OHT vs CTRL
ENSG00000125844	RRBP1	-0.852862	4.27e-08	24 h 4OHT vs CTRL
ENSG00000131043	AAR2	0.762966	4.31e-08	24 h 4OHT vs CTRL
ENSG00000177030	DEAF1	0.953252	4.31e-08	24 h 4OHT vs CTRL
ENSG00000157510	AFAP1L1	1.55137	4.34e-08	24 h 4OHT vs CTRL
ENSG00000148926	ADM	-1.61464	4.4e-08	24 h 4OHT vs CTRL
ENSG00000136938	ANP32B	0.524525	4.4e-08	24 h 4OHT vs CTRL
ENSG00000144635	DYNC1LI1	0.732443	4.41e-08	24 h 4OHT vs CTRL
ENSG00000160714	UBE2Q1	0.567298	4.42e-08	24 h 4OHT vs CTRL
ENSG00000101220	C20orf27	0.890269	4.43e-08	24 h 4OHT vs CTRL
ENSG00000168303	MPLKIP	0.57613	4.47e-08	24 h 4OHT vs CTRL
ENSG00000093167	LRRFIP2	-0.837859	4.49e-08	24 h 4OHT vs CTRL
ENSG00000260916	CCPG1	-0.706865	4.58e-08	24 h 4OHT vs CTRL
ENSG00000082805	ERC1	-0.679467	4.59e-08	24 h 4OHT vs CTRL
ENSG00000114859	CLCN2	1.58314	4.59e-08	24 h 4OHT vs CTRL
ENSG00000106052	TAX1BP1	-0.717439	4.62e-08	24 h 4OHT vs CTRL
ENSG00000066044	ELAVL1	0.683551	4.62e-08	24 h 4OHT vs CTRL
ENSG00000149932	TMEM219	-0.829106	4.64e-08	24 h 4OHT vs CTRL
ENSG00000058668	ATP2B4	-1.14718	4.67e-08	24 h 4OHT vs CTRL
ENSG00000129128	SPCS3	0.578131	4.67e-08	24 h 4OHT vs CTRL
ENSG00000150593	PDCD4	-1.10731	4.67e-08	24 h 4OHT vs CTRL
ENSG00000145604	SKP2	1.01079	4.75e-08	24 h 4OHT vs CTRL
ENSG00000168297	PXK	0.811328	4.78e-08	24 h 4OHT vs CTRL
ENSG00000055130	CUL1	0.643381	4.78e-08	24 h 4OHT vs CTRL
ENSG00000185624	P4HB	-0.670259	4.85e-08	24 h 4OHT vs CTRL
ENSG00000120798	NR2C1	-0.894152	4.87e-08	24 h 4OHT vs CTRL
ENSG00000261997	AC007336.1	-2.21176	4.95e-08	24 h 4OHT vs CTRL
ENSG00000160710	ADAR	0.443687	5.03e-08	24 h 4OHT vs CTRL
ENSG00000185122	HSF1	0.729533	5.12e-08	24 h 4OHT vs CTRL
ENSG00000165476	REEP3	-0.908743	5.13e-08	24 h 4OHT vs CTRL
ENSG00000141456	PELP1	0.719684	5.16e-08	24 h 4OHT vs CTRL
ENSG00000139289	PHLDA1	-1.3491	5.17e-08	24 h 4OHT vs CTRL
ENSG00000071967	CYBRD1	-1.2512	5.18e-08	24 h 4OHT vs CTRL
ENSG00000005108	THSD7A	-2.1059	5.24e-08	24 h 4OHT vs CTRL
ENSG00000172458	IL17D	1.70658	5.24e-08	24 h 4OHT vs CTRL
ENSG00000173230	GOLGB1	-0.911133	5.24e-08	24 h 4OHT vs CTRL
ENSG00000145817	YIPF5	-0.664853	5.27e-08	24 h 4OHT vs CTRL
ENSG00000122591	FAM126A	-0.647581	5.28e-08	24 h 4OHT vs CTRL
ENSG00000113594	LIFR	-1.0582	5.3e-08	24 h 4OHT vs CTRL
ENSG00000120925	RNF170	-0.766851	5.3e-08	24 h 4OHT vs CTRL
ENSG00000198791	CNOT7	0.618055	5.41e-08	24 h 4OHT vs CTRL
ENSG00000110321	EIF4G2	0.577517	5.42e-08	24 h 4OHT vs CTRL
ENSG00000222011	FAM185A	2.35542	5.66e-08	24 h 4OHT vs CTRL
ENSG00000110092	CCND1	-1.01417	5.67e-08	24 h 4OHT vs CTRL
ENSG00000075651	PLD1	-1.43469	5.69e-08	24 h 4OHT vs CTRL
ENSG00000186654	PRR5	2.54704	5.7e-08	24 h 4OHT vs CTRL
ENSG00000124383	MPHOSPH10	0.659487	5.71e-08	24 h 4OHT vs CTRL
ENSG00000165671	NSD1	0.536858	5.73e-08	24 h 4OHT vs CTRL
ENSG00000105849	TWISTNB	0.592815	5.73e-08	24 h 4OHT vs CTRL
ENSG00000152377	SPOCK1	-0.987628	5.77e-08	24 h 4OHT vs CTRL
ENSG00000133030	MPRIP	-0.664575	5.79e-08	24 h 4OHT vs CTRL
ENSG00000124787	RPP40	1.12639	5.81e-08	24 h 4OHT vs CTRL
ENSG00000131188	PRR7	1.05343	5.81e-08	24 h 4OHT vs CTRL
ENSG00000262814	MRPL12	0.990091	5.81e-08	24 h 4OHT vs CTRL
ENSG00000108946	PRKAR1A	-0.417603	5.87e-08	24 h 4OHT vs CTRL
ENSG00000145741	BTF3	0.50021	5.88e-08	24 h 4OHT vs CTRL
ENSG00000106692	FKTN	0.66872	5.91e-08	24 h 4OHT vs CTRL
ENSG00000174165	ZDHHC24	0.703114	5.92e-08	24 h 4OHT vs CTRL
ENSG00000105173	CCNE1	1.35277	6.02e-08	24 h 4OHT vs CTRL
ENSG00000118777	ABCG2	2.38094	6.07e-08	24 h 4OHT vs CTRL
ENSG00000117479	SLC19A2	2.65758	6.09e-08	24 h 4OHT vs CTRL
ENSG00000151532	VTI1A	0.620305	6.14e-08	24 h 4OHT vs CTRL
ENSG00000139637	C12orf10	0.849528	6.14e-08	24 h 4OHT vs CTRL
ENSG00000153404	PLEKHG4B	-3.7118	6.15e-08	24 h 4OHT vs CTRL
ENSG00000114030	KPNA1	0.484225	6.16e-08	24 h 4OHT vs CTRL
ENSG00000149571	KIRREL3	-2.82374	6.22e-08	24 h 4OHT vs CTRL
ENSG00000225830	ERCC6	-1.36988	6.22e-08	24 h 4OHT vs CTRL
ENSG00000102981	PARD6A	-1.55189	6.27e-08	24 h 4OHT vs CTRL
ENSG00000131966	ACTR10	-0.70633	6.28e-08	24 h 4OHT vs CTRL
ENSG00000188811	NHLRC3	-1.0573	6.3e-08	24 h 4OHT vs CTRL
ENSG00000119927	GPAM	0.759159	6.36e-08	24 h 4OHT vs CTRL
ENSG00000132964	CDK8	0.967286	6.4e-08	24 h 4OHT vs CTRL
ENSG00000116455	WDR77	0.878564	6.41e-08	24 h 4OHT vs CTRL
ENSG00000117632	STMN1	-0.578824	6.41e-08	24 h 4OHT vs CTRL
ENSG00000117543	DPH5	0.736009	6.44e-08	24 h 4OHT vs CTRL
ENSG00000137310	TCF19	-1.08771	6.46e-08	24 h 4OHT vs CTRL
ENSG00000145337	PYURF	0.652574	6.46e-08	24 h 4OHT vs CTRL
ENSG00000119950	MXI1	1.13576	6.48e-08	24 h 4OHT vs CTRL
ENSG00000156976	EIF4A2	-0.644266	6.49e-08	24 h 4OHT vs CTRL
ENSG00000080298	RFX3	0.977264	6.5e-08	24 h 4OHT vs CTRL
ENSG00000049883	PTCD2	0.763962	6.54e-08	24 h 4OHT vs CTRL
ENSG00000166923	GREM1	-1.52928	6.55e-08	24 h 4OHT vs CTRL
ENSG00000116209	TMEM59	-0.94833	6.55e-08	24 h 4OHT vs CTRL
ENSG00000144426	NBEAL1	-0.710627	6.55e-08	24 h 4OHT vs CTRL
ENSG00000134013	LOXL2	-1.23121	6.61e-08	24 h 4OHT vs CTRL
ENSG00000275180	AC048341.2	-1.1808	6.63e-08	24 h 4OHT vs CTRL
ENSG00000141367	CLTC	-0.481897	6.8e-08	24 h 4OHT vs CTRL
ENSG00000187051	RPS19BP1	0.718042	6.81e-08	24 h 4OHT vs CTRL
ENSG00000159217	IGF2BP1	-1.28217	6.84e-08	24 h 4OHT vs CTRL
[truncated: 19,530 more rows]
